# Supplementary material for: The role of chronic obstructive pulmonary disease mediated by immune cells on lung adenocarcinoma: A two-step, two-sample Mendelian randomization study
Source: Medicine (Baltimore). 2025 Nov 14;104(46):e45248. doi: 10.1097/MD.0000000000045248 (PMC12622672; doi:10.1097/MD.0000000000045248)
Supplement: Supplementary file 1 [file medi-104-e45248-s001.xlsx]

## Sheet: Table S1(工作表1)
Table S1. The selection and harmonization of IVs
id.exposure	exposure	chr.exposure	pos.exposure	beta.exposure	se.exposure	pval.exposure	samplesize.exposure	SNP	effect_allele.exposure	other_allele.exposure	eaf.exposure	R2	F
ebi-a-GCST90018807	Chronic obstructive pulmonary disease || id:ebi-a-GCST90018807	1	98074066	0.2119	0.0368	8.90307e-09	468475	rs114904431	T	C	0.031823	0.00276686	1299.8
ebi-a-GCST90018807	Chronic obstructive pulmonary disease || id:ebi-a-GCST90018807	4	89864446	0.0751	0.0127	3.82103e-09	468475	rs1246642	T	C	0.714509	0.00230096	1080.43
ebi-a-GCST90018807	Chronic obstructive pulmonary disease || id:ebi-a-GCST90018807	4	7850903	0.1045	0.0183	1.119e-08	468475	rs4488938	G	A	0.174751	0.00314969	1480.21
ebi-a-GCST90018807	Chronic obstructive pulmonary disease || id:ebi-a-GCST90018807	4	145434901	-0.0774	0.0116	2.1508e-11	468475	rs1512281	G	A	0.414406	0.0029076	1366.1
ebi-a-GCST90018807	Chronic obstructive pulmonary disease || id:ebi-a-GCST90018807	6	32447085	0.077	0.0126	8.87606e-10	468475	rs2395191	C	T	0.69232	0.00252591	1186.32
ebi-a-GCST90018807	Chronic obstructive pulmonary disease || id:ebi-a-GCST90018807	7	20948397	0.1817	0.0305	2.711e-09	468475	rs73089398	T	A	0.0373354	0.00237321	1114.43
ebi-a-GCST90018807	Chronic obstructive pulmonary disease || id:ebi-a-GCST90018807	8	11252425	0.0763	0.0136	1.92199e-08	468475	rs34944514	A	C	0.46706	0.00289821	1361.68
ebi-a-GCST90018807	Chronic obstructive pulmonary disease || id:ebi-a-GCST90018807	12	112261638	0.1401	0.0225	5.04998e-10	468475	rs11525583	A	G	0.175195	0.00567256	2672.6
ebi-a-GCST90018807	Chronic obstructive pulmonary disease || id:ebi-a-GCST90018807	15	78802869	-0.1548	0.012	4.41266e-38	468475	rs9788721	T	C	0.660709	0.0107437	5087.8
ebi-a-GCST90018807	Chronic obstructive pulmonary disease || id:ebi-a-GCST90018807	19	41383989	0.2151	0.0296	3.74024e-13	468475	rs3822479	T	C	0.249549	0.0173296	8261.63
ebi-a-GCST90018807	Chronic obstructive pulmonary disease || id:ebi-a-GCST90018807	20	61986949	0.0947	0.0157	1.76701e-09	468475	rs2273500	C	T	0.15455	0.00234362	1100.5
ebi-a-GCST90001486	Activated Treg AC	1	198151688	-1.414	0.2277	5.88e-10	3405	rs113435341	G	A	0.0032	0.0111986	38.5405
ebi-a-GCST90001486	Activated Treg AC	1	225667295	-0.6234	0.1355	4.38e-06	3405	rs139138505	G	C	0.0085	0.00617798	21.1544
ebi-a-GCST90001486	Activated Treg AC	1	190079170	-1.288	0.2345	4.23e-08	3405	rs138915779	A	C	0.0034	0.00878209	30.1502
ebi-a-GCST90001486	Activated Treg AC	2	195102952	0.2633	0.0593	9.3e-06	3405	rs34596162	C	T	0.0533	0.00575662	19.7032
ebi-a-GCST90001486	Activated Treg AC	6	109035704	0.9001	0.1901	2.27e-06	3405	rs6901124	T	C	0.0044	0.00654109	22.4059
ebi-a-GCST90001486	Activated Treg AC	6	155566192	0.5526	0.1249	9.99e-06	3405	rs146746694	A	G	0.0101	0.00571597	19.5633
ebi-a-GCST90001486	Activated Treg AC	7	120927706	0.1467	0.03297	8.95e-06	3405	rs17509082	A	C	0.1816	0.00578079	19.7864
ebi-a-GCST90001486	Activated Treg AC	7	135616195	-0.5075	0.1132	7.64e-06	3405	rs62489142	C	G	0.0138	0.00586822	20.0874
ebi-a-GCST90001486	Activated Treg AC	10	6160702	-0.1265	0.02623	1.48e-06	3405	rs11593335	T	A	0.4164	0.00678439	23.245
ebi-a-GCST90001486	Activated Treg AC	12	53114409	-2.9	0.633	4.78e-06	3405	rs148991751	C	A	0.0004	0.00612636	20.9765
ebi-a-GCST90001486	Activated Treg AC	13	19280601	-0.4684	0.1035	6.25e-06	3405	rs145600407	T	C	0.0206	0.00597904	20.4691
ebi-a-GCST90001486	Activated Treg AC	15	98954485	-0.4526	0.09903	5.05e-06	3405	rs142987815	C	T	0.0166	0.00609709	20.8757
ebi-a-GCST90001486	Activated Treg AC	17	10150766	-0.1164	0.02611	8.58e-06	3405	rs8064831	T	C	0.3626	0.00580293	19.8626
ebi-a-GCST90001486	Activated Treg AC	18	60125602	0.1569	0.035	7.65e-06	3405	rs10515986	G	A	0.1517	0.00586728	20.0842
ebi-a-GCST90001486	Activated Treg AC	19	45564915	-0.1186	0.02662	8.75e-06	3405	rs66939386	G	A	0.647	0.00579578	19.838
ebi-a-GCST90001486	Activated Treg AC	21	34223997	0.1817	0.03912	3.55e-06	3405	rs12626270	T	C	0.1232	0.00629582	21.5604
ebi-a-GCST90001492	Secreting Treg AC	1	199999121	-1.201	0.1934	5.94e-10	3405	rs11579717	A	G	0.0044	0.0111986	38.5406
ebi-a-GCST90001492	Secreting Treg AC	1	190079170	-1.455	0.2371	9.4e-10	3405	rs138915779	A	C	0.0034	0.0109388	37.6364
ebi-a-GCST90001492	Secreting Treg AC	1	198151688	-2.032	0.2282	8.69e-19	3405	rs113435341	G	A	0.0032	0.0227563	79.243
ebi-a-GCST90001492	Secreting Treg AC	1	113476831	-0.3478	0.07473	3.37e-06	3405	rs76202906	A	C	0.0301	0.00632118	21.6478
ebi-a-GCST90001492	Secreting Treg AC	2	54970478	-0.5613	0.124	6.22e-06	3405	rs72915529	A	G	0.0103	0.00598169	20.4782
ebi-a-GCST90001492	Secreting Treg AC	4	123422719	-2.391	0.5194	4.3e-06	3405	rs138960714	C	A	0.0006	0.00618506	21.1787
ebi-a-GCST90001492	Secreting Treg AC	4	97974344	-3.209	0.7199	8.56e-06	3405	rs114547596	G	A	0.0007	0.00580164	19.8582
ebi-a-GCST90001492	Secreting Treg AC	4	86967620	-3.936	0.8431	3.15e-06	3405	rs114437347	C	G	0.0003	0.0063601	21.782
ebi-a-GCST90001492	Secreting Treg AC	6	109031005	0.694	0.1506	4.21e-06	3405	rs507492	C	G	0.007	0.006198	21.2233
ebi-a-GCST90001492	Secreting Treg AC	6	121512597	1.384	0.3046	5.69e-06	3405	rs75280379	C	T	0.0022	0.00602657	20.6328
ebi-a-GCST90001492	Secreting Treg AC	7	36530276	-0.1271	0.02687	2.32e-06	3405	rs6942586	A	G	0.6416	0.00652821	22.3615
ebi-a-GCST90001492	Secreting Treg AC	7	18003774	0.3868	0.08192	2.44e-06	3405	rs17717645	C	T	0.0267	0.00650492	22.2812
ebi-a-GCST90001492	Secreting Treg AC	10	105304351	-2.993	0.6761	9.88e-06	3405	rs56397630	C	T	0.0003	0.00572245	19.5856
ebi-a-GCST90001492	Secreting Treg AC	10	6094697	0.3436	0.05734	2.27e-09	3405	rs61839660	T	C	0.0542	0.0104356	35.8869
ebi-a-GCST90001492	Secreting Treg AC	11	120086680	1.709	0.3788	6.61e-06	3405	rs11217768	A	G	0.001	0.00594236	20.3427
ebi-a-GCST90001492	Secreting Treg AC	12	105434300	0.722	0.1586	5.52e-06	3405	rs12297353	A	G	0.0063	0.00604945	20.7116
ebi-a-GCST90001492	Secreting Treg AC	12	122520112	0.2636	0.05765	4.97e-06	3405	rs75596315	T	C	0.0523	0.00610262	20.8947
ebi-a-GCST90001492	Secreting Treg AC	12	111884608	-0.1297	0.0282	4.4e-06	3405	rs3184504	C	T	0.5289	0.00617412	21.1411
ebi-a-GCST90001492	Secreting Treg AC	13	19280601	-0.5134	0.1045	9.43e-07	3405	rs145600407	T	C	0.0206	0.00703873	24.1226
ebi-a-GCST90001492	Secreting Treg AC	15	26030485	-0.1209	0.02578	2.86e-06	3405	rs7162344	A	G	0.4314	0.00641761	21.9802
ebi-a-GCST90001492	Secreting Treg AC	16	69446054	1.442	0.3132	4.32e-06	3405	rs153054	G	A	0.0019	0.00618692	21.1852
ebi-a-GCST90001492	Secreting Treg AC	17	41137136	0.2109	0.04394	1.66e-06	3405	rs149951966	C	T	0.1035	0.00672028	23.0238
ebi-a-GCST90001492	Secreting Treg AC	21	34318056	-0.1244	0.02796	8.88e-06	3405	rs1041737	T	A	0.3065	0.00578005	19.7839
ebi-a-GCST90001498	Activated & resting Treg AC	1	198005348	0.4385	0.08542	3.01e-07	3405	rs144404462	A	G	0.0211	0.00767989	26.3369
ebi-a-GCST90001498	Activated & resting Treg AC	2	38897810	0.1507	0.02494	1.68e-09	3405	rs6751481	C	T	0.4699	0.0106092	36.4904
ebi-a-GCST90001498	Activated & resting Treg AC	2	241675786	0.1242	0.02777	7.98e-06	3405	rs55732147	A	G	0.262	0.00584024	19.9911
ebi-a-GCST90001498	Activated & resting Treg AC	2	39177320	-0.164	0.03249	4.71e-07	3405	rs408686	A	C	0.814	0.00742734	25.4644
ebi-a-GCST90001498	Activated & resting Treg AC	6	155566192	0.5612	0.121	3.65e-06	3405	rs146746694	A	G	0.0101	0.00627787	21.4986
ebi-a-GCST90001498	Activated & resting Treg AC	6	31241639	-0.1389	0.03113	8.45e-06	3405	rs2524084	G	A	0.358	0.00581296	19.8972
ebi-a-GCST90001498	Activated & resting Treg AC	6	32602396	0.1634	0.03206	3.67e-07	3405	rs9272226	T	C	0.7159	0.00757111	25.961
ebi-a-GCST90001498	Activated & resting Treg AC	7	80542211	0.354	0.07196	9.09e-07	3405	rs147199078	C	T	0.0295	0.00705718	24.1863
ebi-a-GCST90001498	Activated & resting Treg AC	7	152112789	0.2204	0.04371	4.85e-07	3405	rs2108908	C	A	0.0803	0.00741163	25.4101
ebi-a-GCST90001498	Activated & resting Treg AC	7	71331239	1.629	0.3406	1.82e-06	3405	rs182630194	A	G	0.0013	0.00667311	22.8611
ebi-a-GCST90001498	Activated & resting Treg AC	9	96772051	-0.1624	0.03527	4.32e-06	3405	rs1819445	A	G	0.1427	0.00618797	21.1888
ebi-a-GCST90001498	Activated & resting Treg AC	10	2614502	0.2633	0.05471	1.55e-06	3405	rs12049737	A	G	0.0548	0.00675627	23.148
ebi-a-GCST90001498	Activated & resting Treg AC	11	79202514	-0.2043	0.03808	8.71e-08	3405	rs78409263	C	G	0.122	0.00838243	28.7665
ebi-a-GCST90001498	Activated & resting Treg AC	14	78669137	-0.6053	0.1301	3.41e-06	3405	rs11850806	G	T	0.0085	0.0063171	21.6337
ebi-a-GCST90001498	Activated & resting Treg AC	17	20792822	-0.1109	0.0244	5.73e-06	3405	rs66762238	C	T	0.486	0.00603031	20.6456
ebi-a-GCST90001498	Activated & resting Treg AC	17	10150766	-0.1151	0.02518	5.03e-06	3405	rs8064831	T	C	0.3626	0.00609909	20.8826
ebi-a-GCST90001498	Activated & resting Treg AC	18	60137303	-0.1302	0.02762	2.54e-06	3405	rs9709738	C	G	0.7336	0.00648384	22.2085
ebi-a-GCST90001498	Activated & resting Treg AC	18	64907349	0.2954	0.0592	6.33e-07	3405	rs79684619	G	A	0.0442	0.00725933	24.8841
ebi-a-GCST90001498	Activated & resting Treg AC	20	1295889	0.1319	0.02841	3.58e-06	3405	rs6074425	A	G	0.2535	0.00629056	21.5423
ebi-a-GCST90001501	Activated & secreting Treg AC	1	199999121	-1.179	0.1933	1.18e-09	3405	rs11579717	A	G	0.0044	0.0108076	37.1799
ebi-a-GCST90001501	Activated & secreting Treg AC	1	198151688	-2.018	0.2282	1.47e-18	3405	rs113435341	G	A	0.0032	0.0224508	78.1548
ebi-a-GCST90001501	Activated & secreting Treg AC	1	113476831	-0.3574	0.07469	1.78e-06	3405	rs76202906	A	C	0.0301	0.00667969	22.8838
ebi-a-GCST90001501	Activated & secreting Treg AC	1	225934912	-0.683	0.1497	5.26e-06	3405	rs112622820	A	G	0.0076	0.00607622	20.8038
ebi-a-GCST90001501	Activated & secreting Treg AC	1	190079170	-1.518	0.2369	1.67e-10	3405	rs138915779	A	C	0.0034	0.0119149	41.0354
ebi-a-GCST90001501	Activated & secreting Treg AC	4	98004266	-3.269	0.7195	5.74e-06	3405	rs115307639	G	T	0.0007	0.00602596	20.6307
ebi-a-GCST90001501	Activated & secreting Treg AC	4	123422719	-2.389	0.5191	4.36e-06	3405	rs138960714	C	A	0.0006	0.00618187	21.1678
ebi-a-GCST90001501	Activated & secreting Treg AC	4	86967620	-3.873	0.8428	4.47e-06	3405	rs114437347	C	G	0.0003	0.00616373	21.1053
ebi-a-GCST90001501	Activated & secreting Treg AC	6	121512597	1.467	0.3044	1.5e-06	3405	rs75280379	C	T	0.0022	0.00677488	23.2122
ebi-a-GCST90001501	Activated & secreting Treg AC	6	109035696	0.8482	0.1738	1.11e-06	3405	rs1268153	A	G	0.0053	0.00694629	23.8036
ebi-a-GCST90001501	Activated & secreting Treg AC	7	18003774	0.3923	0.08188	1.73e-06	3405	rs17717645	C	T	0.0267	0.00669647	22.9417
ebi-a-GCST90001501	Activated & secreting Treg AC	7	31426904	-0.5369	0.1194	7.18e-06	3405	rs575051668	T	C	0.0119	0.00590323	20.208
ebi-a-GCST90001501	Activated & secreting Treg AC	10	6094697	0.3316	0.05733	7.93e-09	3405	rs61839660	T	C	0.0542	0.00972975	33.4357
ebi-a-GCST90001501	Activated & secreting Treg AC	10	6174601	-0.1232	0.02732	6.75e-06	3405	rs10905876	G	A	0.3802	0.00593686	20.3238
ebi-a-GCST90001501	Activated & secreting Treg AC	10	105304351	-2.992	0.6758	9.87e-06	3405	rs56397630	C	T	0.0003	0.0057237	19.5899
ebi-a-GCST90001501	Activated & secreting Treg AC	12	122520112	0.2653	0.05762	4.28e-06	3405	rs75596315	T	C	0.0523	0.0061875	21.1872
ebi-a-GCST90001501	Activated & secreting Treg AC	13	19280601	-0.5371	0.1044	2.85e-07	3405	rs145600407	T	C	0.0206	0.00771311	26.4517
ebi-a-GCST90001501	Activated & secreting Treg AC	15	26030485	-0.1207	0.02577	2.91e-06	3405	rs7162344	A	G	0.4314	0.00640147	21.9245
ebi-a-GCST90001501	Activated & secreting Treg AC	16	69446054	1.397	0.3131	8.39e-06	3405	rs153054	G	A	0.0019	0.0058127	19.8963
ebi-a-GCST90001501	Activated & secreting Treg AC	17	66206097	-1.375	0.2938	2.95e-06	3405	rs147638541	G	A	0.0018	0.00639146	21.89
ebi-a-GCST90001501	Activated & secreting Treg AC	17	41137136	0.2078	0.04392	2.33e-06	3405	rs149951966	C	T	0.1035	0.00653136	22.3723
ebi-a-GCST90001501	Activated & secreting Treg AC	17	5713335	0.1855	0.04169	8.83e-06	3405	rs72833913	A	C	0.1065	0.00578081	19.7865
ebi-a-GCST90001501	Activated & secreting Treg AC	18	60137303	-0.1302	0.02894	6.99e-06	3405	rs9709738	C	G	0.7336	0.00590927	20.2288
ebi-a-GCST90001504	CD25hi AC	1	198008884	0.1666	0.03703	7.06e-06	3405	rs12145444	A	C	0.1391	0.00590951	20.2296
ebi-a-GCST90001504	CD25hi AC	1	113666355	-0.1911	0.04127	3.8e-06	3405	rs61817905	T	G	0.1154	0.00625762	21.4288
ebi-a-GCST90001504	CD25hi AC	1	230100836	0.2998	0.06723	8.49e-06	3405	rs6541307	T	A	0.0396	0.00580619	19.8738
ebi-a-GCST90001504	CD25hi AC	1	149148053	-0.4772	0.1039	4.53e-06	3405	rs78193200	A	G	0.0167	0.00615702	21.0821
ebi-a-GCST90001504	CD25hi AC	2	21238984	0.6588	0.1379	1.84e-06	3405	rs150956240	G	A	0.0091	0.00665825	22.8099
ebi-a-GCST90001504	CD25hi AC	2	225186492	-0.183	0.04135	9.98e-06	3405	rs7560118	T	C	0.1075	0.0057193	19.5747
ebi-a-GCST90001504	CD25hi AC	3	165293521	-0.7243	0.1627	8.76e-06	3405	rs188501834	A	G	0.006	0.00578661	19.8065
ebi-a-GCST90001504	CD25hi AC	5	141144312	0.6264	0.1408	8.93e-06	3405	rs79749232	A	G	0.0084	0.00577915	19.7808
ebi-a-GCST90001504	CD25hi AC	6	80166444	-0.1647	0.03647	6.57e-06	3405	rs9343914	T	C	0.146	0.00595395	20.3826
ebi-a-GCST90001504	CD25hi AC	6	109031005	0.7221	0.1498	1.5e-06	3405	rs507492	C	G	0.007	0.00677798	23.2229
ebi-a-GCST90001504	CD25hi AC	7	18003774	0.3864	0.08132	2.1e-06	3405	rs17717645	C	T	0.0267	0.00658707	22.5644
ebi-a-GCST90001504	CD25hi AC	7	158180337	0.3573	0.07789	4.66e-06	3405	rs140960913	T	C	0.0276	0.006142	21.0304
ebi-a-GCST90001504	CD25hi AC	10	6094697	0.4625	0.05656	4.05e-16	3405	rs61839660	T	C	0.0542	0.0192594	66.8266
ebi-a-GCST90001504	CD25hi AC	11	130770585	-0.9764	0.2119	4.22e-06	3405	rs137903114	C	T	0.0035	0.00619693	21.2197
ebi-a-GCST90001504	CD25hi AC	11	120086680	1.709	0.3783	6.44e-06	3405	rs11217768	A	G	0.001	0.00595798	20.3965
ebi-a-GCST90001504	CD25hi AC	13	38859265	1.533	0.3431	8.13e-06	3405	rs79596262	A	G	0.0016	0.0058289	19.9521
ebi-a-GCST90001504	CD25hi AC	13	19280601	-0.4767	0.1041	4.82e-06	3405	rs145600407	T	C	0.0206	0.00612076	20.9572
ebi-a-GCST90001504	CD25hi AC	13	74976559	-0.3824	0.08605	9.09e-06	3405	rs117676560	A	G	0.0238	0.00576641	19.7369
ebi-a-GCST90001504	CD25hi AC	16	77778611	0.4896	0.1007	1.23e-06	3405	rs142289362	A	G	0.016	0.00689449	23.6248
ebi-a-GCST90001504	CD25hi AC	16	28223373	0.2962	0.06616	7.79e-06	3405	rs188505795	T	G	0.0388	0.00585212	20.032
ebi-a-GCST90001504	CD25hi AC	17	63857170	0.6427	0.1433	7.48e-06	3405	rs117614870	T	C	0.0085	0.00587285	20.1034
ebi-a-GCST90001504	CD25hi AC	17	41137136	0.2152	0.04361	8.48e-07	3405	rs149951966	C	T	0.1035	0.00710069	24.3364
ebi-a-GCST90001504	CD25hi AC	20	43093014	0.1763	0.03779	3.21e-06	3405	rs11697981	C	T	0.132	0.00635136	21.7518
ebi-a-GCST90001504	CD25hi AC	20	15742230	-0.3605	0.07513	1.67e-06	3405	rs6131700	C	G	0.0311	0.00671645	23.0106
ebi-a-GCST90001504	CD25hi AC	22	25652094	0.1203	0.02597	3.72e-06	3405	rs2019002	A	G	0.4972	0.00626242	21.4453
ebi-a-GCST90001512	CD25hi CD45RA- CD4 not Treg %T cell	1	197997953	-1.396	0.2116	4.86e-11	3437	rs4497244	A	G	0.0033	0.0125053	43.4997
ebi-a-GCST90001512	CD25hi CD45RA- CD4 not Treg %T cell	1	194010208	-0.9442	0.197	1.72e-06	3437	rs116794175	C	T	0.0042	0.00663931	22.9585
ebi-a-GCST90001512	CD25hi CD45RA- CD4 not Treg %T cell	1	149047683	-0.5412	0.1204	7.19e-06	3437	rs115815681	A	C	0.0132	0.00584437	20.1934
ebi-a-GCST90001512	CD25hi CD45RA- CD4 not Treg %T cell	1	149148053	-0.4562	0.1013	6.97e-06	3437	rs78193200	A	G	0.0172	0.0058662	20.2693
ebi-a-GCST90001512	CD25hi CD45RA- CD4 not Treg %T cell	1	199999121	-1.078	0.1911	1.83e-08	3437	rs11579717	A	G	0.0044	0.00917348	31.8027
ebi-a-GCST90001512	CD25hi CD45RA- CD4 not Treg %T cell	1	159187530	0.212	0.04507	2.66e-06	3437	rs17666424	A	G	0.0912	0.00639632	22.1128
ebi-a-GCST90001512	CD25hi CD45RA- CD4 not Treg %T cell	2	171484062	-0.3506	0.07797	7.15e-06	3437	rs151238138	A	G	0.0301	0.00584846	20.2077
ebi-a-GCST90001512	CD25hi CD45RA- CD4 not Treg %T cell	3	14769598	-0.119	0.02542	2.95e-06	3437	rs6771179	G	C	0.5601	0.00633582	21.9023
ebi-a-GCST90001512	CD25hi CD45RA- CD4 not Treg %T cell	3	144158111	-1.731	0.3896	9.11e-06	3437	rs79327855	T	C	0.0009	0.0057107	19.7289
ebi-a-GCST90001512	CD25hi CD45RA- CD4 not Treg %T cell	4	69570859	-0.2433	0.05164	2.56e-06	3437	rs139048853	C	T	0.0646	0.00641706	22.185
ebi-a-GCST90001512	CD25hi CD45RA- CD4 not Treg %T cell	4	55482148	-0.1391	0.02923	2.04e-06	3437	rs1558501	C	G	0.2518	0.00654583	22.6331
ebi-a-GCST90001512	CD25hi CD45RA- CD4 not Treg %T cell	5	102089442	-0.1371	0.02955	3.61e-06	3437	rs419099	G	A	0.2912	0.00622399	21.5133
ebi-a-GCST90001512	CD25hi CD45RA- CD4 not Treg %T cell	6	100229605	-0.1651	0.03674	7.27e-06	3437	rs12374668	C	T	0.1373	0.00584107	20.1819
ebi-a-GCST90001512	CD25hi CD45RA- CD4 not Treg %T cell	6	11130482	-0.1352	0.0303	8.4e-06	3437	rs6926235	G	A	0.2205	0.00575944	19.8983
ebi-a-GCST90001512	CD25hi CD45RA- CD4 not Treg %T cell	6	22960927	-0.1789	0.03881	4.18e-06	3437	rs6912413	G	C	0.1263	0.00614437	21.2364
ebi-a-GCST90001512	CD25hi CD45RA- CD4 not Treg %T cell	7	147873501	0.1125	0.02498	6.9e-06	3437	rs4726924	T	C	0.4594	0.00586658	20.2706
ebi-a-GCST90001512	CD25hi CD45RA- CD4 not Treg %T cell	8	90678452	-0.8361	0.1835	5.38e-06	3437	rs183422804	G	A	0.0049	0.00600412	20.7487
ebi-a-GCST90001512	CD25hi CD45RA- CD4 not Treg %T cell	8	128467754	0.1194	0.02605	4.75e-06	3437	rs7017671	G	C	0.3883	0.00607529	20.9962
ebi-a-GCST90001512	CD25hi CD45RA- CD4 not Treg %T cell	9	37391292	0.1253	0.02686	3.19e-06	3437	rs2004605	T	C	0.35	0.00629172	21.7489
ebi-a-GCST90001512	CD25hi CD45RA- CD4 not Treg %T cell	9	20160505	0.183	0.03935	3.42e-06	3437	rs12006014	A	G	0.1158	0.00625329	21.6152
ebi-a-GCST90001512	CD25hi CD45RA- CD4 not Treg %T cell	10	6094697	0.5758	0.05532	5.32e-25	3437	rs61839660	T	C	0.0543	0.0305578	108.275
ebi-a-GCST90001512	CD25hi CD45RA- CD4 not Treg %T cell	11	32030595	-0.2908	0.06523	8.53e-06	3437	rs116928928	C	T	0.0407	0.00574924	19.8628
ebi-a-GCST90001512	CD25hi CD45RA- CD4 not Treg %T cell	13	101206935	-0.2579	0.05719	6.73e-06	3437	rs149406003	A	G	0.0499	0.00588194	20.324
ebi-a-GCST90001512	CD25hi CD45RA- CD4 not Treg %T cell	15	94643151	-2.27	0.4951	4.7e-06	3437	rs143283244	A	G	0.0006	0.00607908	21.0094
ebi-a-GCST90001512	CD25hi CD45RA- CD4 not Treg %T cell	15	90197310	0.3552	0.07836	6.01e-06	3437	rs76694846	G	C	0.0276	0.00594277	20.5355
ebi-a-GCST90001512	CD25hi CD45RA- CD4 not Treg %T cell	16	84053417	0.4724	0.1047	6.57e-06	3437	rs12325554	C	G	0.0147	0.00588819	20.3457
ebi-a-GCST90001512	CD25hi CD45RA- CD4 not Treg %T cell	16	24473291	-0.2786	0.06176	6.68e-06	3437	rs12926701	T	G	0.0454	0.00588579	20.3374
ebi-a-GCST90001512	CD25hi CD45RA- CD4 not Treg %T cell	17	63857170	0.6334	0.1416	7.92e-06	3437	rs117614870	T	C	0.0084	0.00578801	19.9976
ebi-a-GCST90001512	CD25hi CD45RA- CD4 not Treg %T cell	18	35307820	0.4275	0.09269	4.13e-06	3437	rs12458491	T	A	0.0188	0.00615102	21.2595
ebi-a-GCST90001512	CD25hi CD45RA- CD4 not Treg %T cell	18	71659838	-0.2771	0.05782	1.72e-06	3437	rs2702579	T	C	0.049	0.00663812	22.9543
ebi-a-GCST90001512	CD25hi CD45RA- CD4 not Treg %T cell	20	15546558	0.3269	0.07002	3.15e-06	3437	rs148871284	T	C	0.0343	0.00630174	21.7838
ebi-a-GCST90001512	CD25hi CD45RA- CD4 not Treg %T cell	20	15742230	-0.329	0.07435	9.92e-06	3437	rs6131700	C	G	0.031	0.00566478	19.5694
ebi-a-GCST90001512	CD25hi CD45RA- CD4 not Treg %T cell	20	52169857	-0.165	0.03686	7.9e-06	3437	rs67691565	A	G	0.134	0.00579633	20.0265
ebi-a-GCST90001512	CD25hi CD45RA- CD4 not Treg %T cell	22	47814108	-2.169	0.4881	9.08e-06	3437	rs147838148	G	T	0.0006	0.0057126	19.7355
ebi-a-GCST90001513	CD4 Treg AC	1	113476831	-0.3536	0.07325	1.44e-06	3405	rs76202906	A	C	0.0301	0.0067972	23.2892
ebi-a-GCST90001513	CD4 Treg AC	4	107059453	-0.5716	0.1285	8.9e-06	3405	rs78890192	C	T	0.0097	0.00577756	19.7753
ebi-a-GCST90001513	CD4 Treg AC	4	184321385	1.113	0.2492	8.28e-06	3405	rs77040981	A	G	0.0028	0.00582425	19.936
ebi-a-GCST90001513	CD4 Treg AC	6	109035696	0.8168	0.17	1.61e-06	3405	rs1268153	A	G	0.0053	0.00673414	23.0716
ebi-a-GCST90001513	CD4 Treg AC	6	18584683	0.1675	0.03771	9.22e-06	3405	rs1028334	G	A	0.1235	0.0057609	19.7179
ebi-a-GCST90001513	CD4 Treg AC	6	80166444	-0.16	0.03577	7.97e-06	3405	rs9343914	T	C	0.146	0.00584172	19.9962
ebi-a-GCST90001513	CD4 Treg AC	7	18003774	0.391	0.07969	9.69e-07	3405	rs17717645	C	T	0.0267	0.00702052	24.0597
ebi-a-GCST90001513	CD4 Treg AC	7	113991516	0.6586	0.1437	4.77e-06	3405	rs11772999	G	T	0.0078	0.00613115	20.993
ebi-a-GCST90001513	CD4 Treg AC	7	158180337	0.3563	0.07657	3.39e-06	3405	rs140960913	T	C	0.0276	0.00631894	21.6401
ebi-a-GCST90001513	CD4 Treg AC	8	35828286	0.6083	0.1334	5.31e-06	3405	rs140842863	A	C	0.0093	0.00606964	20.7811
ebi-a-GCST90001513	CD4 Treg AC	10	6094697	0.2717	0.05567	1.1e-06	3405	rs61839660	T	C	0.0542	0.00694692	23.8057
ebi-a-GCST90001513	CD4 Treg AC	11	79202514	-0.175	0.03891	7.11e-06	3405	rs78409263	C	G	0.122	0.0059056	20.2162
ebi-a-GCST90001513	CD4 Treg AC	12	122520112	0.2496	0.05625	9.4e-06	3405	rs75596315	T	C	0.0523	0.0057494	19.6784
ebi-a-GCST90001513	CD4 Treg AC	12	111884608	-0.1235	0.02705	5.13e-06	3405	rs3184504	C	T	0.5289	0.0060846	20.8326
ebi-a-GCST90001513	CD4 Treg AC	13	19280601	-0.4993	0.1023	1.1e-06	3405	rs145600407	T	C	0.0206	0.00694747	23.8077
ebi-a-GCST90001513	CD4 Treg AC	14	93385046	0.1988	0.04067	1.07e-06	3405	rs78334049	A	G	0.1051	0.00696836	23.8797
ebi-a-GCST90001513	CD4 Treg AC	15	26030485	-0.1224	0.02515	1.2e-06	3405	rs7162344	A	G	0.4314	0.00690811	23.6718
ebi-a-GCST90001513	CD4 Treg AC	16	28223373	0.3047	0.065	2.87e-06	3405	rs188505795	T	G	0.0388	0.0064122	21.9616
ebi-a-GCST90001513	CD4 Treg AC	17	41137136	0.2109	0.04275	8.46e-07	3405	rs149951966	C	T	0.1035	0.00709693	24.3235
ebi-a-GCST90001513	CD4 Treg AC	17	5713335	0.1885	0.04072	3.8e-06	3405	rs72833913	A	C	0.1065	0.00625411	21.4167
ebi-a-GCST90001513	CD4 Treg AC	18	64907349	0.2751	0.06059	5.83e-06	3405	rs79684619	G	A	0.0442	0.00601784	20.6027
ebi-a-GCST90001513	CD4 Treg AC	18	60137303	-0.1376	0.02823	1.15e-06	3405	rs9709738	C	G	0.7336	0.00692912	23.7443
ebi-a-GCST90001534	CD45RA- CD4+ AC	1	214625781	-2.99	0.6619	6.48e-06	3395	rs150956189	C	T	0.0003	0.00597469	20.394
ebi-a-GCST90001534	CD45RA- CD4+ AC	1	198283058	-1.857	0.267	4.24e-12	3395	rs541367304	A	G	0.0032	0.0140481	48.3443
ebi-a-GCST90001534	CD45RA- CD4+ AC	2	118512809	0.1354	0.02655	3.57e-07	3395	rs6743943	C	T	0.466	0.00760246	25.9928
ebi-a-GCST90001534	CD45RA- CD4+ AC	5	120094917	0.2941	0.06366	3.97e-06	3395	rs148716007	T	C	0.0442	0.00624734	21.3305
ebi-a-GCST90001534	CD45RA- CD4+ AC	6	151699396	-0.3399	0.07398	4.49e-06	3395	rs117563350	G	A	0.0308	0.00617934	21.0969
ebi-a-GCST90001534	CD45RA- CD4+ AC	6	68723598	0.1712	0.03741	4.93e-06	3395	rs55905714	C	A	0.1445	0.00613086	20.9303
ebi-a-GCST90001534	CD45RA- CD4+ AC	7	36527098	-0.138	0.02703	3.51e-07	3395	rs62447160	C	T	0.6415	0.00761912	26.0501
ebi-a-GCST90001534	CD45RA- CD4+ AC	7	156112045	2.335	0.5273	9.82e-06	3395	rs73176863	T	G	0.0007	0.00574271	19.5976
ebi-a-GCST90001534	CD45RA- CD4+ AC	10	12164786	0.2331	0.04895	1.99e-06	3395	rs41306808	G	C	0.076	0.00663511	22.6633
ebi-a-GCST90001534	CD45RA- CD4+ AC	11	130770585	-0.9595	0.2138	7.47e-06	3395	rs137903114	C	T	0.0035	0.00589747	20.1288
ebi-a-GCST90001534	CD45RA- CD4+ AC	12	3830558	0.1756	0.03579	9.68e-07	3395	rs11062774	G	A	0.1558	0.00704072	24.0586
ebi-a-GCST90001534	CD45RA- CD4+ AC	12	112007756	-0.1619	0.02833	1.18e-08	3395	rs653178	T	C	0.5287	0.00952803	32.6396
ebi-a-GCST90001534	CD45RA- CD4+ AC	15	26030485	-0.1295	0.02595	6.29e-07	3395	rs7162344	A	G	0.4315	0.007282	24.8891
ebi-a-GCST90001534	CD45RA- CD4+ AC	16	7395086	-0.2354	0.04706	5.98e-07	3395	rs4357954	G	C	0.0829	0.00731611	25.0065
ebi-a-GCST90001534	CD45RA- CD4+ AC	16	27137016	0.7099	0.1585	7.78e-06	3395	rs145638437	A	G	0.0069	0.00587405	20.0484
ebi-a-GCST90001534	CD45RA- CD4+ AC	18	49180597	-0.3058	0.06385	1.74e-06	3395	rs9961909	C	T	0.0439	0.00671103	22.9244
ebi-a-GCST90001534	CD45RA- CD4+ AC	18	14436972	-0.3758	0.0848	9.62e-06	3395	rs184600191	G	A	0.0237	0.00575145	19.6275
ebi-a-GCST90001538	CM CD4+ %CD4+	1	233503332	0.4028	0.08536	2.47e-06	3427	rs116640816	T	G	0.0219	0.0064557	22.2544
ebi-a-GCST90001538	CM CD4+ %CD4+	1	27383717	0.3172	0.06862	3.94e-06	3427	rs76756517	A	G	0.035	0.00619657	21.3556
ebi-a-GCST90001538	CM CD4+ %CD4+	1	197997953	-1.093	0.211	2.35e-07	3427	rs4497244	A	G	0.0034	0.00776916	26.8177
ebi-a-GCST90001538	CM CD4+ %CD4+	1	110998348	-0.2079	0.04135	5.22e-07	3427	rs12409155	T	C	0.1058	0.00732238	25.2641
ebi-a-GCST90001538	CM CD4+ %CD4+	2	100426114	-0.7811	0.1682	3.56e-06	3427	rs72817100	T	C	0.0054	0.00625349	21.553
ebi-a-GCST90001538	CM CD4+ %CD4+	2	160994845	0.4075	0.08655	2.6e-06	3427	rs4473342	G	A	0.022	0.00642698	22.1548
ebi-a-GCST90001538	CM CD4+ %CD4+	2	39216773	0.1714	0.03722	4.26e-06	3427	rs963730	C	T	0.8567	0.00615001	21.1941
ebi-a-GCST90001538	CM CD4+ %CD4+	2	62624970	-0.5822	0.1263	4.17e-06	3427	rs59491101	T	C	0.0104	0.00616225	21.2366
ebi-a-GCST90001538	CM CD4+ %CD4+	2	38897810	-0.1726	0.0256	1.82e-11	3427	rs6751481	C	T	0.4704	0.0130908	45.4306
ebi-a-GCST90001538	CM CD4+ %CD4+	3	177085939	0.1451	0.03192	5.64e-06	3427	rs6780334	C	T	0.1897	0.00599355	20.6517
ebi-a-GCST90001538	CM CD4+ %CD4+	3	34562966	0.3214	0.06974	4.19e-06	3427	rs186961945	A	G	0.033	0.00615929	21.2263
ebi-a-GCST90001538	CM CD4+ %CD4+	4	181498148	-0.2065	0.04115	5.52e-07	3427	rs12503846	T	G	0.1048	0.00729469	25.1679
ebi-a-GCST90001538	CM CD4+ %CD4+	6	126228512	0.1142	0.02564	8.65e-06	3427	rs10782230	A	G	0.5505	0.0057554	19.8263
ebi-a-GCST90001538	CM CD4+ %CD4+	6	9941223	0.2024	0.04354	3.47e-06	3427	rs9396752	A	G	0.0909	0.00626614	21.5969
ebi-a-GCST90001538	CM CD4+ %CD4+	7	21822311	0.1162	0.02588	7.35e-06	3427	rs10245930	G	C	0.4145	0.0058482	20.1479
ebi-a-GCST90001538	CM CD4+ %CD4+	7	144239162	0.2645	0.05711	3.78e-06	3427	rs6954594	T	G	0.0486	0.00622018	21.4375
ebi-a-GCST90001538	CM CD4+ %CD4+	7	130980127	0.1154	0.02555	6.46e-06	3427	rs13233481	G	A	0.4365	0.0059175	20.3881
ebi-a-GCST90001538	CM CD4+ %CD4+	9	4651962	0.2815	0.06021	3.05e-06	3427	rs72694085	G	T	0.0474	0.00633788	21.8457
ebi-a-GCST90001538	CM CD4+ %CD4+	9	79870974	0.4483	0.09877	5.83e-06	3427	rs113269772	C	T	0.0166	0.00597545	20.5889
ebi-a-GCST90001538	CM CD4+ %CD4+	10	69536834	-6.344	1.431	9.64e-06	3427	rs143395500	T	C	0.0001	0.00570229	19.6424
ebi-a-GCST90001538	CM CD4+ %CD4+	12	16811638	0.4028	0.08948	6.96e-06	3427	rs151245760	C	T	0.0209	0.00587831	20.2523
ebi-a-GCST90001538	CM CD4+ %CD4+	12	16272142	0.2116	0.0473	7.96e-06	3427	rs12231781	C	A	0.0751	0.00580585	20.0012
ebi-a-GCST90001538	CM CD4+ %CD4+	13	74308892	0.5892	0.1288	4.95e-06	3427	rs143624012	C	T	0.0098	0.00606926	20.9142
ebi-a-GCST90001538	CM CD4+ %CD4+	14	49245824	-0.1611	0.03477	3.74e-06	3427	rs2816718	C	A	0.1574	0.00622523	21.455
ebi-a-GCST90001538	CM CD4+ %CD4+	16	51479349	0.119	0.02599	4.88e-06	3427	rs4784296	A	G	0.3947	0.00608021	20.9521
ebi-a-GCST90001538	CM CD4+ %CD4+	17	39786505	0.4341	0.09389	3.91e-06	3427	rs117765614	T	C	0.02	0.00619906	21.3642
ebi-a-GCST90001538	CM CD4+ %CD4+	17	37015917	-0.3446	0.07289	2.36e-06	3427	rs186686893	A	G	0.0303	0.00647974	22.3378
ebi-a-GCST90001538	CM CD4+ %CD4+	17	38869490	0.346	0.0674	3.01e-07	3427	rs8067124	T	A	0.0369	0.00763117	26.3378
ebi-a-GCST90001538	CM CD4+ %CD4+	19	53813407	0.1856	0.04018	3.99e-06	3427	rs56350470	T	C	0.1091	0.00618766	21.3247
ebi-a-GCST90001538	CM CD4+ %CD4+	19	16505722	0.9885	0.2188	6.48e-06	3427	rs73021131	A	T	0.0034	0.0059206	20.3988
ebi-a-GCST90001538	CM CD4+ %CD4+	20	48024935	0.1529	0.03365	5.7e-06	3427	rs13041294	T	G	0.1711	0.00598856	20.6344
ebi-a-GCST90001538	CM CD4+ %CD4+	22	36127324	-1.253	0.264	2.17e-06	3427	rs74510800	A	G	0.0023	0.00653033	22.5134
ebi-a-GCST90001540	Naive CD4+ AC	4	94816722	0.182	0.03954	4.33e-06	3395	rs9998896	A	G	0.0946	0.00620194	21.1745
ebi-a-GCST90001540	Naive CD4+ AC	4	109425453	0.5648	0.1256	7.13e-06	3395	rs186690287	C	T	0.0088	0.00592095	20.2094
ebi-a-GCST90001540	Naive CD4+ AC	4	38320205	0.1278	0.02834	6.67e-06	3395	rs4282192	G	T	0.785	0.00595427	20.3239
ebi-a-GCST90001540	Naive CD4+ AC	5	79555714	0.2011	0.04309	3.18e-06	3395	rs72776301	T	G	0.082	0.00637462	21.7678
ebi-a-GCST90001540	Naive CD4+ AC	5	141405792	-0.235	0.05236	7.41e-06	3395	rs151100670	G	A	0.0524	0.00589831	20.1317
ebi-a-GCST90001540	Naive CD4+ AC	5	8105516	0.1144	0.02555	7.75e-06	3395	rs7704364	A	G	0.2875	0.00587048	20.0362
ebi-a-GCST90001540	Naive CD4+ AC	6	81026437	1.462	0.329	9.05e-06	3395	rs143021470	G	C	0.001	0.00578288	19.7354
ebi-a-GCST90001540	Naive CD4+ AC	6	32637333	-0.1878	0.03653	2.88e-07	3395	rs17205612	T	C	0.4189	0.00772475	26.4141
ebi-a-GCST90001540	Naive CD4+ AC	6	51524409	0.7369	0.1664	9.75e-06	3395	rs139014478	T	G	0.0053	0.0057434	19.5999
ebi-a-GCST90001540	Naive CD4+ AC	6	32594275	0.2514	0.03424	2.62e-13	3395	rs9271772	A	G	0.7751	0.0156308	53.8775
ebi-a-GCST90001540	Naive CD4+ AC	6	32415080	-0.2185	0.03362	9.33e-11	3395	rs3129891	A	G	0.2239	0.0122885	42.2135
ebi-a-GCST90001540	Naive CD4+ AC	8	24504854	0.2896	0.06415	6.56e-06	3395	rs77253141	C	T	0.0368	0.00596712	20.368
ebi-a-GCST90001540	Naive CD4+ AC	9	11010939	-0.306	0.06912	9.83e-06	3395	rs71501086	C	T	0.0321	0.00573979	19.5875
ebi-a-GCST90001540	Naive CD4+ AC	9	130525294	0.2105	0.04137	3.8e-07	3395	rs55996464	A	G	0.0891	0.00756823	25.8748
ebi-a-GCST90001540	Naive CD4+ AC	10	114300633	0.3446	0.07579	5.66e-06	3395	rs78628680	G	A	0.0256	0.00605244	20.661
ebi-a-GCST90001540	Naive CD4+ AC	11	79203049	-0.1717	0.03648	2.63e-06	3395	rs75958070	C	G	0.1214	0.00648286	22.1399
ebi-a-GCST90001540	Naive CD4+ AC	12	111884608	-0.1176	0.02606	6.62e-06	3395	rs3184504	C	T	0.5292	0.00596251	20.3521
ebi-a-GCST90001540	Naive CD4+ AC	15	96720568	0.1126	0.02532	8.93e-06	3395	rs980169	G	A	0.6707	0.00579145	19.7648
ebi-a-GCST90001540	Naive CD4+ AC	15	96213762	0.1204	0.02701	8.61e-06	3395	rs75139198	T	G	0.2483	0.00581875	19.8586
ebi-a-GCST90001540	Naive CD4+ AC	15	26130511	0.1158	0.02581	7.48e-06	3395	rs12916593	A	G	0.295	0.00589432	20.118
ebi-a-GCST90001540	Naive CD4+ AC	16	7395808	-0.4664	0.1018	4.76e-06	3395	rs113039817	T	C	0.014	0.00614476	20.9781
ebi-a-GCST90001540	Naive CD4+ AC	18	65226341	-0.3213	0.06601	1.18e-06	3395	rs12607959	G	C	0.0337	0.00693014	23.6781
ebi-a-GCST90001540	Naive CD4+ AC	18	54960800	0.3114	0.06331	9.13e-07	3395	rs79538978	C	T	0.0358	0.00707569	24.1789
ebi-a-GCST90001540	Naive CD4+ AC	19	15667049	0.2122	0.04331	1.01e-06	3395	rs78280695	C	A	0.0811	0.00702125	23.9916
ebi-a-GCST90001540	Naive CD4+ AC	20	60443251	-1.11	0.2425	4.87e-06	3395	rs78897171	A	G	0.0024	0.00613353	20.9395
ebi-a-GCST90001540	Naive CD4+ AC	22	46993034	0.251	0.0555	6.33e-06	3395	rs113148171	T	G	0.0457	0.00598843	20.4412
ebi-a-GCST90001542	EM CD4+ AC	1	198283058	-1.792	0.2636	1.25e-11	3395	rs541367304	A	G	0.0032	0.0134299	46.188
ebi-a-GCST90001542	EM CD4+ AC	1	199999121	-0.8572	0.192	8.25e-06	3395	rs11579717	A	G	0.0044	0.00583687	19.9208
ebi-a-GCST90001542	EM CD4+ AC	1	214625781	-3.037	0.6532	3.45e-06	3395	rs150956189	C	T	0.0003	0.00632704	21.6044
ebi-a-GCST90001542	EM CD4+ AC	2	118599600	-0.1485	0.02603	1.24e-08	3395	rs6729741	T	A	0.5459	0.00949557	32.5273
ebi-a-GCST90001542	EM CD4+ AC	3	75855397	-0.4619	0.1018	5.93e-06	3395	rs142002778	C	T	0.0169	0.00602747	20.5752
ebi-a-GCST90001542	EM CD4+ AC	3	60085026	-0.3012	0.06185	1.16e-06	3395	rs17376950	C	G	0.0479	0.00693693	23.7014
ebi-a-GCST90001542	EM CD4+ AC	4	5108593	-0.6847	0.1525	7.33e-06	3395	rs75603168	T	C	0.0069	0.00590269	20.1468
ebi-a-GCST90001542	EM CD4+ AC	5	18401623	0.1635	0.03639	7.27e-06	3395	rs115531274	G	A	0.151	0.00591094	20.1751
ebi-a-GCST90001542	EM CD4+ AC	5	123727627	0.2305	0.04943	3.24e-06	3395	rs7737130	A	C	0.0725	0.00636426	21.7323
ebi-a-GCST90001542	EM CD4+ AC	6	32731861	-0.3061	0.06859	8.37e-06	3395	rs115795061	A	T	0.0446	0.0058321	19.9044
ebi-a-GCST90001542	EM CD4+ AC	6	151699396	-0.3637	0.07298	6.56e-07	3395	rs117563350	G	A	0.0308	0.00726229	24.8212
ebi-a-GCST90001542	EM CD4+ AC	7	36527098	-0.1312	0.02669	9.34e-07	3395	rs62447160	C	T	0.6415	0.00706725	24.1499
ebi-a-GCST90001542	EM CD4+ AC	8	121950150	-2.355	0.5203	6.21e-06	3395	rs75275482	T	C	0.0004	0.00599821	20.4747
ebi-a-GCST90001542	EM CD4+ AC	8	77653957	-0.5672	0.1238	4.78e-06	3395	rs74443612	G	A	0.01	0.00614489	20.9785
ebi-a-GCST90001542	EM CD4+ AC	9	136923252	-0.3035	0.0642	2.36e-06	3395	rs148709760	A	G	0.0411	0.0065397	22.3353
ebi-a-GCST90001542	EM CD4+ AC	9	139422055	-0.3431	0.0767	7.96e-06	3395	rs143648086	A	G	0.0296	0.00585948	19.9984
ebi-a-GCST90001542	EM CD4+ AC	10	2738100	-0.241	0.05435	9.55e-06	3395	rs17183358	A	T	0.058	0.00575821	19.6507
ebi-a-GCST90001542	EM CD4+ AC	12	114413657	-0.3605	0.0813	9.53e-06	3395	rs112785791	A	G	0.0252	0.00575813	19.6505
ebi-a-GCST90001542	EM CD4+ AC	13	49298909	0.3907	0.08754	8.32e-06	3395	rs77802035	T	C	0.0228	0.00583302	19.9076
ebi-a-GCST90001542	EM CD4+ AC	14	79210529	-0.3375	0.07604	9.33e-06	3395	rs12894769	A	G	0.0293	0.00576914	19.6883
ebi-a-GCST90001542	EM CD4+ AC	15	26023978	-0.1714	0.03812	7.12e-06	3395	rs72705882	T	C	0.1283	0.00591967	20.2051
ebi-a-GCST90001542	EM CD4+ AC	16	7400983	-0.2226	0.04815	3.9e-06	3395	rs74010649	T	G	0.076	0.00625594	21.36
ebi-a-GCST90001542	EM CD4+ AC	18	73833744	0.1203	0.02573	3.07e-06	3395	rs9967156	C	G	0.4315	0.00639771	21.8472
ebi-a-GCST90001542	EM CD4+ AC	18	49180597	-0.3209	0.06299	3.68e-07	3395	rs9961909	C	T	0.0439	0.00758663	25.9382
ebi-a-GCST90001542	EM CD4+ AC	22	26812132	-0.3978	0.08196	1.27e-06	3395	rs78082758	G	A	0.0247	0.00689101	23.5434
ebi-a-GCST90001545	TD CD4+ AC	1	197674188	1.029	0.2071	7.17e-07	3395	rs114780135	C	T	0.0037	0.00721912	24.6726
ebi-a-GCST90001545	TD CD4+ AC	2	38897249	0.183	0.02834	1.22e-10	3395	rs12712610	G	A	0.2966	0.0121328	41.6722
ebi-a-GCST90001545	TD CD4+ AC	3	184212137	-0.2177	0.04821	6.51e-06	3395	rs13096849	G	T	0.0733	0.00597038	20.3792
ebi-a-GCST90001545	TD CD4+ AC	3	122030442	0.2448	0.05306	4.08e-06	3395	rs116761394	T	C	0.0627	0.00623066	21.2732
ebi-a-GCST90001545	TD CD4+ AC	4	139844715	0.1696	0.03743	6.05e-06	3395	rs62323288	G	A	0.138	0.0060111	20.519
ebi-a-GCST90001545	TD CD4+ AC	5	67078101	-0.4751	0.1073	9.88e-06	3395	rs143706635	G	A	0.0146	0.00574156	19.5936
ebi-a-GCST90001545	TD CD4+ AC	6	32449523	0.1576	0.0336	2.84e-06	3395	rs9269202	C	T	0.5704	0.00643856	21.9876
ebi-a-GCST90001545	TD CD4+ AC	6	32589982	-0.1866	0.03113	2.26e-09	3395	rs9271537	T	C	0.633	0.0104726	35.9095
ebi-a-GCST90001545	TD CD4+ AC	8	96535247	-0.2777	0.05366	2.42e-07	3395	rs3105008	T	C	0.0613	0.00782705	26.7667
ebi-a-GCST90001545	TD CD4+ AC	10	18763343	0.236	0.05256	7.36e-06	3395	rs71497247	G	C	0.0642	0.0059034	20.1492
ebi-a-GCST90001545	TD CD4+ AC	12	65625955	-0.7224	0.1509	1.76e-06	3395	rs79700278	C	T	0.0072	0.00670526	22.9045
ebi-a-GCST90001545	TD CD4+ AC	21	32198368	-0.1207	0.02593	3.36e-06	3395	rs1304374	A	G	0.463	0.00634172	21.6548
ebi-a-GCST90001551	Naive CD8br AC	1	114684259	-0.1096	0.02328	2.63e-06	3395	rs2629830	G	C	0.8445	0.00648618	22.1513
ebi-a-GCST90001551	Naive CD8br AC	2	173592729	-2.234	0.465	1.62e-06	3395	rs116590755	T	G	0.0003	0.00675271	23.0677
ebi-a-GCST90001551	Naive CD8br AC	2	38260823	-0.1736	0.03903	8.91e-06	3395	rs73926977	G	A	0.0508	0.00579348	19.7718
ebi-a-GCST90001551	Naive CD8br AC	2	127884901	0.1859	0.03831	1.28e-06	3395	rs78908164	T	G	0.0533	0.006888	23.5331
ebi-a-GCST90001551	Naive CD8br AC	2	18727639	-0.1229	0.02671	4.4e-06	3395	rs10178070	C	T	0.115	0.0061975	21.1592
ebi-a-GCST90001551	Naive CD8br AC	2	237010723	-0.08848	0.01845	1.69e-06	3395	rs79752907	T	C	0.3289	0.00672861	22.9848
ebi-a-GCST90001551	Naive CD8br AC	2	111615015	0.1004	0.0178	1.86e-08	3395	rs4849134	G	A	0.6455	0.00928404	31.7959
ebi-a-GCST90001551	Naive CD8br AC	3	25717920	0.7465	0.1554	1.62e-06	3395	rs79777035	C	T	0.0034	0.00675112	23.0623
ebi-a-GCST90001551	Naive CD8br AC	3	174970460	0.4005	0.09045	9.81e-06	3395	rs140786980	C	A	0.009	0.00574179	19.5944
ebi-a-GCST90001551	Naive CD8br AC	4	25612506	0.435	0.09374	3.61e-06	3395	rs11735841	A	G	0.0074	0.00630294	21.5215
ebi-a-GCST90001551	Naive CD8br AC	4	16601009	-0.08275	0.01868	9.75e-06	3395	rs11931315	C	T	0.2934	0.00574698	19.6122
ebi-a-GCST90001551	Naive CD8br AC	6	29839523	0.1395	0.02832	8.74e-07	3395	rs28465400	T	C	0.1417	0.00709626	24.2497
ebi-a-GCST90001551	Naive CD8br AC	6	32501393	0.2077	0.03317	4.33e-10	3395	rs72851020	T	C	0.7906	0.0114171	39.1856
ebi-a-GCST90001551	Naive CD8br AC	6	127949276	0.1479	0.03336	9.57e-06	3395	rs1374984	A	G	0.9247	0.00575622	19.6439
ebi-a-GCST90001551	Naive CD8br AC	6	20193704	-0.1216	0.02701	7.01e-06	3395	rs72826622	T	C	0.1144	0.00593462	20.2564
ebi-a-GCST90001551	Naive CD8br AC	6	587532	-0.08657	0.01874	4e-06	3395	rs1150829	T	C	0.7244	0.00624647	21.3275
ebi-a-GCST90001551	Naive CD8br AC	6	31333019	-0.1563	0.02983	1.71e-07	3395	rs2853995	C	T	0.109	0.00802184	27.4382
ebi-a-GCST90001551	Naive CD8br AC	9	33428882	0.1409	0.03006	2.9e-06	3395	rs12555210	G	A	0.0887	0.00642988	21.9578
ebi-a-GCST90001551	Naive CD8br AC	11	126523412	0.1387	0.02921	2.13e-06	3395	rs12420840	G	A	0.0931	0.00659744	22.5338
ebi-a-GCST90001551	Naive CD8br AC	12	58534768	-0.07849	0.01747	7.25e-06	3395	rs10783874	C	G	0.6085	0.00591056	20.1738
ebi-a-GCST90001551	Naive CD8br AC	12	79413333	0.303	0.06613	4.78e-06	3395	rs34099171	T	A	0.0168	0.0061457	20.9813
ebi-a-GCST90001551	Naive CD8br AC	14	29113167	0.2391	0.04742	4.83e-07	3395	rs113911480	G	T	0.0314	0.00743286	25.4086
ebi-a-GCST90001551	Naive CD8br AC	15	36405909	-0.1058	0.02156	9.57e-07	3395	rs17685199	C	A	0.1817	0.00704311	24.0668
ebi-a-GCST90001551	Naive CD8br AC	15	56956314	0.1089	0.02399	5.9e-06	3395	rs28678122	C	A	0.151	0.00603292	20.5939
ebi-a-GCST90001551	Naive CD8br AC	17	41761741	-0.116	0.02274	3.6e-07	3395	rs11652705	G	A	0.1705	0.0076064	26.0063
ebi-a-GCST90001551	Naive CD8br AC	17	39984813	0.1577	0.03367	2.93e-06	3395	rs62065924	A	T	0.0688	0.00642008	21.9241
ebi-a-GCST90001551	Naive CD8br AC	18	37173101	1.618	0.3641	9.07e-06	3395	rs143416600	A	G	0.0004	0.00578305	19.736
ebi-a-GCST90001551	Naive CD8br AC	20	50100758	-0.2553	0.05033	4.14e-07	3395	rs62229789	T	C	0.0286	0.00752192	25.7153
ebi-a-GCST90001551	Naive CD8br AC	21	38377520	-2.447	0.507	1.45e-06	3395	rs117120215	G	C	0.0001	0.00681463	23.2807
ebi-a-GCST90001557	TD CD8br AC	1	9586393	-0.1472	0.03271	7.01e-06	3395	rs113702891	A	G	0.1931	0.00592969	20.2394
ebi-a-GCST90001557	TD CD8br AC	1	196321168	1.017	0.2285	8.89e-06	3395	rs191753228	T	C	0.0041	0.005801	19.7976
ebi-a-GCST90001557	TD CD8br AC	2	36822684	0.3087	0.06794	5.73e-06	3395	rs78397636	T	C	0.0362	0.00604435	20.6332
ebi-a-GCST90001557	TD CD8br AC	2	38921934	0.2816	0.02555	8.64e-28	3395	rs7583259	G	C	0.5024	0.0345443	121.402
ebi-a-GCST90001557	TD CD8br AC	2	38897781	0.1912	0.02822	1.45e-11	3395	rs6707421	G	A	0.3009	0.013341	45.8781
ebi-a-GCST90001557	TD CD8br AC	4	37444327	0.4153	0.09133	5.62e-06	3395	rs79293829	G	A	0.0214	0.00605369	20.6653
ebi-a-GCST90001557	TD CD8br AC	4	136465712	0.2215	0.04832	4.72e-06	3395	rs56669682	A	C	0.0756	0.0061514	21.0009
ebi-a-GCST90001557	TD CD8br AC	5	27430294	0.2936	0.06568	8.07e-06	3395	rs114799586	T	C	0.0396	0.00585137	19.9705
ebi-a-GCST90001557	TD CD8br AC	6	31377851	-0.1397	0.02971	2.68e-06	3395	rs6915999	A	G	0.5399	0.00647036	22.0969
ebi-a-GCST90001557	TD CD8br AC	7	67448185	-0.6831	0.1513	6.52e-06	3395	rs78245997	G	T	0.0077	0.00596831	20.3721
ebi-a-GCST90001557	TD CD8br AC	9	133271663	-0.3715	0.07868	2.42e-06	3395	rs12352819	T	C	0.0277	0.00652389	22.2809
ebi-a-GCST90001557	TD CD8br AC	10	118142847	0.2185	0.04908	8.79e-06	3395	rs4593919	C	T	0.0747	0.00580398	19.8079
ebi-a-GCST90001557	TD CD8br AC	10	68624972	0.1928	0.03862	6.25e-07	3395	rs561315248	A	G	0.1311	0.00728741	24.9077
ebi-a-GCST90001557	TD CD8br AC	10	18999976	0.118	0.0262	6.93e-06	3395	rs10829262	G	T	0.6189	0.00593929	20.2724
ebi-a-GCST90001557	TD CD8br AC	10	129206876	0.383	0.08496	6.78e-06	3395	rs138437119	T	A	0.0239	0.00595027	20.3101
ebi-a-GCST90001557	TD CD8br AC	13	96304050	-0.2482	0.0532	3.21e-06	3395	rs7989683	T	C	0.9393	0.00637038	21.7533
ebi-a-GCST90001557	TD CD8br AC	14	34077214	-0.1751	0.03923	8.26e-06	3395	rs1958553	A	G	0.1183	0.00583384	19.9104
ebi-a-GCST90001557	TD CD8br AC	17	33814758	-0.1756	0.03821	4.44e-06	3395	rs4796089	C	T	0.134	0.00618247	21.1076
ebi-a-GCST90001557	TD CD8br AC	21	42191862	0.2286	0.04869	2.77e-06	3395	rs2837838	G	A	0.9264	0.00645093	22.0301
ebi-a-GCST90001557	TD CD8br AC	21	17079538	0.3408	0.07431	4.69e-06	3395	rs118009051	G	C	0.0311	0.00615719	21.0208
ebi-a-GCST90001560	CD45RA+ CD8br AC	1	237971051	-0.2433	0.05486	9.47e-06	3395	rs17655711	C	T	0.0406	0.00576002	19.657
ebi-a-GCST90001560	CD45RA+ CD8br AC	1	249084997	3.806	0.8351	5.34e-06	3395	rs76444609	A	G	0.0001	0.00608096	20.7589
ebi-a-GCST90001560	CD45RA+ CD8br AC	2	38899155	0.1216	0.02273	9.48e-08	3395	rs28578699	C	A	0.3664	0.00835955	28.6031
ebi-a-GCST90001560	CD45RA+ CD8br AC	2	38925155	0.197	0.02252	3.31e-18	3395	rs11896593	C	G	0.371	0.0220432	76.4786
ebi-a-GCST90001560	CD45RA+ CD8br AC	3	25717920	0.9887	0.198	6.22e-07	3395	rs79777035	C	T	0.0034	0.0072909	24.9197
ebi-a-GCST90001560	CD45RA+ CD8br AC	3	117384981	1.982	0.4431	8e-06	3395	rs185587352	A	G	0.0006	0.00585885	19.9962
ebi-a-GCST90001560	CD45RA+ CD8br AC	4	120605817	3.706	0.8273	7.7e-06	3395	rs62321187	T	C	0.0001	0.00587605	20.0553
ebi-a-GCST90001560	CD45RA+ CD8br AC	5	27430294	0.2664	0.05548	1.64e-06	3395	rs114799586	T	C	0.0396	0.00674553	23.043
ebi-a-GCST90001560	CD45RA+ CD8br AC	6	20193704	-0.1555	0.03443	6.51e-06	3395	rs72826622	T	C	0.1144	0.00597235	20.3859
ebi-a-GCST90001560	CD45RA+ CD8br AC	6	32666960	-0.1586	0.02793	1.48e-08	3395	rs114968045	C	T	0.2996	0.00940848	32.2262
ebi-a-GCST90001560	CD45RA+ CD8br AC	6	32602482	0.1747	0.02866	1.22e-09	3395	rs3104369	C	T	0.7732	0.010826	37.1345
ebi-a-GCST90001560	CD45RA+ CD8br AC	6	109644613	-0.4537	0.1023	9.41e-06	3395	rs72933273	T	C	0.0109	0.0057602	19.6576
ebi-a-GCST90001560	CD45RA+ CD8br AC	7	10075089	0.1253	0.02717	4.11e-06	3395	rs6943221	A	T	0.2028	0.00622545	21.2553
ebi-a-GCST90001560	CD45RA+ CD8br AC	8	5871144	3.282	0.6946	2.4e-06	3395	rs75402344	T	G	0.0003	0.00653313	22.3127
ebi-a-GCST90001560	CD45RA+ CD8br AC	8	117805397	-0.1222	0.02651	4.16e-06	3395	rs1550856	G	A	0.7779	0.00621976	21.2357
ebi-a-GCST90001560	CD45RA+ CD8br AC	9	128850262	-0.616	0.1358	5.91e-06	3395	rs140940501	A	G	0.0062	0.00602418	20.5639
ebi-a-GCST90001560	CD45RA+ CD8br AC	11	83433494	4.001	0.8064	7.32e-07	3395	rs76552842	A	G	0.0001	0.00719877	24.6026
ebi-a-GCST90001560	CD45RA+ CD8br AC	11	122918979	3.818	0.8406	5.77e-06	3395	rs117284243	T	A	0.0001	0.0060398	20.6176
ebi-a-GCST90001560	CD45RA+ CD8br AC	12	100186724	0.1248	0.02717	4.52e-06	3395	rs11110042	T	C	0.204	0.00617617	21.086
ebi-a-GCST90001560	CD45RA+ CD8br AC	12	48342339	0.3584	0.08052	8.84e-06	3395	rs138746551	G	A	0.0196	0.00580179	19.8003
ebi-a-GCST90001560	CD45RA+ CD8br AC	15	71472800	0.1782	0.03967	7.26e-06	3395	rs35644926	C	T	0.0813	0.0059085	20.1667
ebi-a-GCST90001560	CD45RA+ CD8br AC	16	57560762	-0.1561	0.03447	6.13e-06	3395	rs72791631	A	T	0.1165	0.00600438	20.4959
ebi-a-GCST90001560	CD45RA+ CD8br AC	17	31692448	0.4151	0.09362	9.53e-06	3395	rs16968252	A	G	0.013	0.00575733	19.6477
ebi-a-GCST90001560	CD45RA+ CD8br AC	18	13390635	-0.6898	0.149	3.81e-06	3395	rs118124576	G	T	0.0052	0.00627337	21.4199
ebi-a-GCST90001560	CD45RA+ CD8br AC	18	62334258	0.0983	0.02175	6.44e-06	3395	rs13381634	G	A	0.4177	0.00598058	20.4142
ebi-a-GCST90001560	CD45RA+ CD8br AC	18	27887990	0.1285	0.02492	2.65e-07	3395	rs62077212	C	T	0.2498	0.0077711	26.5738
ebi-a-GCST90001560	CD45RA+ CD8br AC	21	42191862	0.1995	0.04112	1.28e-06	3395	rs2837838	G	A	0.9264	0.00688556	23.5247
ebi-a-GCST90001578	Transitional %lymphocyte	1	18491472	0.1155	0.02596	8.84e-06	3656	rs10796440	G	T	0.3122	0.00538522	19.7841
ebi-a-GCST90001578	Transitional %lymphocyte	1	99311831	0.1231	0.02468	6.4e-07	3656	rs1384162	G	A	0.6035	0.00675887	24.865
ebi-a-GCST90001578	Transitional %lymphocyte	1	96015938	0.1139	0.02487	4.77e-06	3656	rs10158474	G	A	0.602	0.00570434	20.9632
ebi-a-GCST90001578	Transitional %lymphocyte	2	105581937	-0.3216	0.06383	4.95e-07	3656	rs140088532	C	T	0.0368	0.00689559	25.3714
ebi-a-GCST90001578	Transitional %lymphocyte	2	79220714	-0.1314	0.0295	8.61e-06	3656	rs62157336	T	C	0.2101	0.00539747	19.8294
ebi-a-GCST90001578	Transitional %lymphocyte	2	16464227	-0.1224	0.02751	8.87e-06	3656	rs733555	T	G	0.2637	0.00538555	19.7854
ebi-a-GCST90001578	Transitional %lymphocyte	4	164477154	0.7354	0.162	5.84e-06	3656	rs74720848	G	A	0.0057	0.00560493	20.5958
ebi-a-GCST90001578	Transitional %lymphocyte	4	126225945	0.1173	0.02641	9.19e-06	3656	rs72673262	T	C	0.3103	0.00536681	19.7161
ebi-a-GCST90001578	Transitional %lymphocyte	4	15915069	-0.4197	0.08737	1.62e-06	3656	rs76112278	A	G	0.0194	0.00627212	23.063
ebi-a-GCST90001578	Transitional %lymphocyte	5	153628389	0.3204	0.06981	4.58e-06	3656	rs77886121	A	G	0.0321	0.0057286	21.0529
ebi-a-GCST90001578	Transitional %lymphocyte	5	158317602	-0.2384	0.04596	2.25e-07	3656	rs75512885	A	T	0.0788	0.0073057	26.8915
ebi-a-GCST90001578	Transitional %lymphocyte	6	32665490	-0.2114	0.04563	3.74e-06	3656	rs17206161	C	T	0.118	0.00583661	21.4522
ebi-a-GCST90001578	Transitional %lymphocyte	7	2204473	-0.1613	0.03591	7.27e-06	3656	rs1639898	G	A	0.8777	0.00548835	20.1651
ebi-a-GCST90001578	Transitional %lymphocyte	8	3638250	0.2249	0.04941	5.46e-06	3656	rs55798372	T	C	0.0654	0.00563493	20.7067
ebi-a-GCST90001578	Transitional %lymphocyte	8	130597858	-0.1301	0.02697	1.48e-06	3656	rs7005227	A	C	0.2626	0.00632457	23.2571
ebi-a-GCST90001578	Transitional %lymphocyte	10	132652504	-0.1966	0.04253	3.9e-06	3656	rs12360242	T	C	0.0946	0.00581084	21.3569
ebi-a-GCST90001578	Transitional %lymphocyte	10	24415064	0.33	0.06509	4.17e-07	3656	rs190371014	G	C	0.0371	0.00698153	25.6899
ebi-a-GCST90001578	Transitional %lymphocyte	12	110228055	0.3576	0.07924	6.58e-06	3656	rs11068290	T	C	0.0231	0.00553971	20.3549
ebi-a-GCST90001578	Transitional %lymphocyte	12	75564449	-0.4763	0.09666	8.69e-07	3656	rs59879144	A	C	0.0161	0.00659761	24.2678
ebi-a-GCST90001578	Transitional %lymphocyte	13	95198601	0.2573	0.05195	7.63e-07	3656	rs117943886	T	C	0.0594	0.00666497	24.5172
ebi-a-GCST90001578	Transitional %lymphocyte	14	22499870	0.1795	0.03752	1.78e-06	3656	rs3811315	A	T	0.1157	0.00622138	22.8752
ebi-a-GCST90001578	Transitional %lymphocyte	16	85878540	-0.2004	0.04474	7.71e-06	3656	rs72805142	T	G	0.0812	0.00545784	20.0524
ebi-a-GCST90001578	Transitional %lymphocyte	16	84759446	-0.1544	0.03095	6.32e-07	3656	rs2216762	C	T	0.8141	0.00676115	24.8734
ebi-a-GCST90001578	Transitional %lymphocyte	16	8263526	-0.4087	0.08671	2.52e-06	3656	rs146347064	A	C	0.0187	0.00603995	22.2041
ebi-a-GCST90001578	Transitional %lymphocyte	17	2731370	-0.1135	0.02363	1.65e-06	3656	rs11657531	T	C	0.4884	0.00627085	23.0583
ebi-a-GCST90001578	Transitional %lymphocyte	17	38038389	-0.1251	0.02681	3.19e-06	3656	rs12939565	T	A	0.4267	0.0059202	21.7612
ebi-a-GCST90001578	Transitional %lymphocyte	17	8639905	0.1083	0.02419	7.8e-06	3656	rs60521331	A	G	0.5022	0.00545261	20.0331
ebi-a-GCST90001578	Transitional %lymphocyte	19	53070617	-0.1089	0.0242	6.97e-06	3656	rs329966	G	A	0.5427	0.00550833	20.2389
ebi-a-GCST90001579	CD14- CD16+ monocyte AC	1	77952299	0.3244	0.07033	4.12e-06	3629	rs12404245	C	T	0.0303	0.00582847	21.2638
ebi-a-GCST90001579	CD14- CD16+ monocyte AC	1	161531340	-0.4624	0.03231	3.1e-45	3629	rs115383270	A	G	0.1714	0.0534233	204.702
ebi-a-GCST90001579	CD14- CD16+ monocyte AC	1	161561151	0.1979	0.03737	1.26e-07	3629	rs74341264	A	G	0.1261	0.00766858	28.0289
ebi-a-GCST90001579	CD14- CD16+ monocyte AC	1	18034211	0.5241	0.1132	3.82e-06	3629	rs112150611	T	C	0.0113	0.00587206	21.4238
ebi-a-GCST90001579	CD14- CD16+ monocyte AC	1	18064955	0.6791	0.1479	4.53e-06	3629	rs116662407	C	A	0.0065	0.00577602	21.0713
ebi-a-GCST90001579	CD14- CD16+ monocyte AC	1	166649601	0.1758	0.0383	4.6e-06	3629	rs6684716	T	C	0.1188	0.00577217	21.0572
ebi-a-GCST90001579	CD14- CD16+ monocyte AC	2	232980015	0.3159	0.07043	7.5e-06	3629	rs74578127	T	A	0.0314	0.0055131	20.1069
ebi-a-GCST90001579	CD14- CD16+ monocyte AC	5	141962502	-0.137	0.02985	4.57e-06	3629	rs3853483	T	G	0.2122	0.00577101	21.053
ebi-a-GCST90001579	CD14- CD16+ monocyte AC	5	173542221	-0.1261	0.02734	4.13e-06	3629	rs12055035	C	T	0.7193	0.00582784	21.2615
ebi-a-GCST90001579	CD14- CD16+ monocyte AC	9	74645450	0.218	0.04881	8.16e-06	3629	rs77983030	T	C	0.0671	0.00546673	19.9368
ebi-a-GCST90001579	CD14- CD16+ monocyte AC	10	14470275	1.056	0.2367	8.5e-06	3629	rs117671592	G	A	0.0025	0.00545468	19.8926
ebi-a-GCST90001579	CD14- CD16+ monocyte AC	11	115147742	-1.202	0.244	8.75e-07	3629	rs144707945	C	G	0.0025	0.00664275	24.2544
ebi-a-GCST90001579	CD14- CD16+ monocyte AC	11	20860026	-0.14	0.02967	2.45e-06	3629	rs10833398	C	T	0.2123	0.00609786	22.2526
ebi-a-GCST90001579	CD14- CD16+ monocyte AC	11	395746	0.3255	0.06954	2.96e-06	3629	rs143984211	T	G	0.032	0.00600111	21.8974
ebi-a-GCST90001579	CD14- CD16+ monocyte AC	12	64437951	-2.48	0.5565	8.62e-06	3629	rs139922750	A	C	0.0004	0.00544272	19.8488
ebi-a-GCST90001579	CD14- CD16+ monocyte AC	15	80260014	-0.1516	0.03005	4.74e-07	3629	rs8026803	C	T	0.2151	0.00696446	25.4372
ebi-a-GCST90001579	CD14- CD16+ monocyte AC	18	24363797	-0.2658	0.05667	2.83e-06	3629	rs473026	A	G	0.9525	0.00602548	21.9869
ebi-a-GCST90001579	CD14- CD16+ monocyte AC	20	48944963	0.2343	0.04966	2.46e-06	3629	rs139025334	A	G	0.0663	0.00609661	22.248
ebi-a-GCST90001579	CD14- CD16+ monocyte AC	21	47484045	-0.1332	0.02924	5.37e-06	3629	rs9984228	T	C	0.2233	0.00568578	20.7403
ebi-a-GCST90001580	CD14+ CD16+ monocyte AC	1	161561151	0.2465	0.03756	5.98e-11	3629	rs74341264	A	G	0.1261	0.0117293	43.047
ebi-a-GCST90001580	CD14+ CD16+ monocyte AC	1	110012633	-1.259	0.2738	4.4e-06	3629	rs115451299	C	T	0.0018	0.00579261	21.1322
ebi-a-GCST90001580	CD14+ CD16+ monocyte AC	1	161031616	-0.5671	0.1269	8.13e-06	3629	rs185631377	A	G	0.0095	0.005473	19.9598
ebi-a-GCST90001580	CD14+ CD16+ monocyte AC	1	161526397	-0.6399	0.02726	1.56e-113	3629	rs71632979	G	A	0.2479	0.131824	550.723
ebi-a-GCST90001580	CD14+ CD16+ monocyte AC	1	92842367	0.3162	0.05876	7.85e-08	3629	rs139795227	C	A	0.0514	0.00791629	28.9415
ebi-a-GCST90001580	CD14+ CD16+ monocyte AC	1	161937774	-0.3061	0.04812	2.25e-10	3629	rs71639910	A	G	0.0704	0.0110274	40.4423
ebi-a-GCST90001580	CD14+ CD16+ monocyte AC	1	161194400	0.1649	0.02672	7.59e-10	3629	rs3829793	G	C	0.3147	0.010386	38.0653
ebi-a-GCST90001580	CD14+ CD16+ monocyte AC	3	167152276	0.4261	0.09615	9.65e-06	3629	rs147218533	C	T	0.0164	0.00538262	19.6284
ebi-a-GCST90001580	CD14+ CD16+ monocyte AC	4	182944203	0.2999	0.06287	1.92e-06	3629	rs112831211	G	T	0.0415	0.0062311	22.7419
ebi-a-GCST90001580	CD14+ CD16+ monocyte AC	4	33430567	-0.6138	0.1357	6.34e-06	3629	rs78723624	G	A	0.0087	0.00560616	20.4482
ebi-a-GCST90001580	CD14+ CD16+ monocyte AC	5	172669254	0.1089	0.02447	8.83e-06	3629	rs9313620	T	C	0.5433	0.00542797	19.7947
ebi-a-GCST90001580	CD14+ CD16+ monocyte AC	5	38258302	0.2327	0.05202	7.94e-06	3629	rs144601865	T	G	0.0626	0.00548374	19.9992
ebi-a-GCST90001580	CD14+ CD16+ monocyte AC	8	19431500	-0.1335	0.02899	4.24e-06	3629	rs13260841	T	C	0.2451	0.00580963	21.1947
ebi-a-GCST90001580	CD14+ CD16+ monocyte AC	8	30170640	0.321	0.06912	3.53e-06	3629	rs77305308	C	T	0.0324	0.00590802	21.5558
ebi-a-GCST90001580	CD14+ CD16+ monocyte AC	8	51887026	0.3006	0.06709	7.69e-06	3629	rs72649637	C	T	0.0343	0.00550148	20.0643
ebi-a-GCST90001580	CD14+ CD16+ monocyte AC	9	113895745	-0.1205	0.02492	1.39e-06	3629	rs877544	T	A	0.5477	0.0064018	23.3689
ebi-a-GCST90001580	CD14+ CD16+ monocyte AC	9	31933307	-0.5822	0.1212	1.64e-06	3629	rs10970605	C	G	0.0107	0.00631829	23.0621
ebi-a-GCST90001580	CD14+ CD16+ monocyte AC	11	17377369	-1.045	0.2348	8.72e-06	3629	rs142005394	A	G	0.0025	0.00542857	19.7969
ebi-a-GCST90001580	CD14+ CD16+ monocyte AC	12	112151742	-0.1389	0.0266	1.87e-07	3629	rs847888	A	C	0.4964	0.00745767	27.2522
ebi-a-GCST90001580	CD14+ CD16+ monocyte AC	13	80448111	-0.373	0.08185	5.35e-06	3629	rs71436541	T	G	0.0241	0.00569004	20.7559
ebi-a-GCST90001580	CD14+ CD16+ monocyte AC	15	24443663	-0.1219	0.02604	2.93e-06	3629	rs11856889	T	C	0.318	0.00600238	21.9021
ebi-a-GCST90001580	CD14+ CD16+ monocyte AC	20	48955424	-0.1223	0.02595	2.54e-06	3629	rs913678	C	T	0.3387	0.00608333	22.1993
ebi-a-GCST90001586	CD14+ CD16- monocyte %monocyte	1	212967660	-3.05	0.6547	3.29e-06	3629	rs142340414	T	C	0.0001	0.00594482	21.6908
ebi-a-GCST90001586	CD14+ CD16- monocyte %monocyte	1	208200737	-0.166	0.0345	1.55e-06	3629	rs659192	G	C	0.1556	0.00633912	23.1387
ebi-a-GCST90001586	CD14+ CD16- monocyte %monocyte	1	161176137	-0.1142	0.02492	4.71e-06	3629	rs4656993	G	A	0.5178	0.00575365	20.9892
ebi-a-GCST90001586	CD14+ CD16- monocyte %monocyte	1	30332508	-2.132	0.4804	9.34e-06	3629	rs141826566	T	C	0.0006	0.00539797	19.6847
ebi-a-GCST90001586	CD14+ CD16- monocyte %monocyte	1	91084546	-0.7379	0.1589	3.54e-06	3629	rs111690368	T	C	0.0054	0.00590727	21.553
ebi-a-GCST90001586	CD14+ CD16- monocyte %monocyte	1	161531340	0.5518	0.03171	3.21e-65	3629	rs115383270	A	G	0.1714	0.0770155	302.644
ebi-a-GCST90001586	CD14+ CD16- monocyte %monocyte	1	161561151	-0.2169	0.03712	5.6e-09	3629	rs74341264	A	G	0.1261	0.00932072	34.1243
ebi-a-GCST90001586	CD14+ CD16- monocyte %monocyte	2	182315630	-0.1135	0.02438	3.36e-06	3629	rs155144	A	G	0.5355	0.00593679	21.6613
ebi-a-GCST90001586	CD14+ CD16- monocyte %monocyte	3	109439443	0.1521	0.03338	5.37e-06	3629	rs12637779	G	A	0.1571	0.00568881	20.7513
ebi-a-GCST90001586	CD14+ CD16- monocyte %monocyte	4	43503165	0.3065	0.06864	8.25e-06	3629	rs149602828	A	G	0.0335	0.00546437	19.9282
ebi-a-GCST90001586	CD14+ CD16- monocyte %monocyte	5	1812272	-0.3023	0.06636	5.41e-06	3629	rs150125023	A	G	0.036	0.00568591	20.7407
ebi-a-GCST90001586	CD14+ CD16- monocyte %monocyte	5	37116496	0.172	0.0372	3.9e-06	3629	rs13183256	A	G	0.121	0.00585643	21.3664
ebi-a-GCST90001586	CD14+ CD16- monocyte %monocyte	5	26070685	0.6107	0.1355	6.83e-06	3629	rs138743668	A	G	0.0076	0.00556629	20.302
ebi-a-GCST90001586	CD14+ CD16- monocyte %monocyte	7	103732660	0.5387	0.115	2.89e-06	3629	rs139379948	A	G	0.0116	0.00601026	21.931
ebi-a-GCST90001586	CD14+ CD16- monocyte %monocyte	7	153317246	0.1458	0.0328	9e-06	3629	rs78047442	T	G	0.164	0.0054153	19.7482
ebi-a-GCST90001586	CD14+ CD16- monocyte %monocyte	8	29823363	-0.1892	0.04165	5.74e-06	3629	rs56347556	T	A	0.0953	0.00565409	20.624
ebi-a-GCST90001586	CD14+ CD16- monocyte %monocyte	9	108747182	-2.112	0.4662	6.1e-06	3629	rs116915583	T	C	0.0007	0.00562351	20.5118
ebi-a-GCST90001586	CD14+ CD16- monocyte %monocyte	10	17069964	0.2405	0.05147	3.08e-06	3629	rs79562353	C	T	0.0592	0.00598039	21.8214
ebi-a-GCST90001586	CD14+ CD16- monocyte %monocyte	11	395746	-0.3205	0.06928	3.85e-06	3629	rs143984211	T	G	0.032	0.00586273	21.3895
ebi-a-GCST90001586	CD14+ CD16- monocyte %monocyte	11	20860026	0.132	0.02957	8.3e-06	3629	rs10833398	C	T	0.2123	0.0054611	19.9162
ebi-a-GCST90001586	CD14+ CD16- monocyte %monocyte	12	124510950	-1.209	0.2647	5.09e-06	3629	rs76293503	A	G	0.0019	0.00571569	20.85
ebi-a-GCST90001586	CD14+ CD16- monocyte %monocyte	15	80260872	0.1575	0.02992	1.49e-07	3629	rs67760360	A	G	0.2136	0.00757787	27.6948
ebi-a-GCST90001586	CD14+ CD16- monocyte %monocyte	16	85474706	-0.1438	0.03117	4.1e-06	3629	rs4783204	C	T	0.8207	0.00583066	21.2718
ebi-a-GCST90001586	CD14+ CD16- monocyte %monocyte	16	8615778	0.122	0.02599	2.81e-06	3629	rs13330943	C	T	0.6667	0.00603519	22.0226
ebi-a-GCST90001586	CD14+ CD16- monocyte %monocyte	17	68030340	-1.287	0.2814	4.99e-06	3629	rs62083033	C	A	0.0018	0.00573094	20.9059
ebi-a-GCST90001586	CD14+ CD16- monocyte %monocyte	20	50183940	-0.4021	0.08741	4.35e-06	3629	rs137976321	A	G	0.019	0.00579741	21.1498
ebi-a-GCST90001587	CD16+ monocyte %monocyte	1	91084546	0.7119	0.159	7.76e-06	3629	rs111690368	T	C	0.0054	0.00549369	20.0357
ebi-a-GCST90001587	CD16+ monocyte %monocyte	1	161561151	0.2168	0.03713	5.67e-09	3629	rs74341264	A	G	0.1261	0.00930724	34.0745
ebi-a-GCST90001587	CD16+ monocyte %monocyte	1	161176137	0.1155	0.02492	3.68e-06	3629	rs4656993	G	A	0.5178	0.00588461	21.4698
ebi-a-GCST90001587	CD16+ monocyte %monocyte	1	208200737	0.1659	0.03451	1.59e-06	3629	rs659192	G	C	0.1556	0.00632789	23.0974
ebi-a-GCST90001587	CD16+ monocyte %monocyte	1	161531340	-0.5431	0.03176	4.06e-63	3629	rs115383270	A	G	0.1714	0.0745686	292.253
ebi-a-GCST90001587	CD16+ monocyte %monocyte	2	4795580	-0.4106	0.09264	9.57e-06	3629	rs150451378	A	C	0.0167	0.00538405	19.6337
ebi-a-GCST90001587	CD16+ monocyte %monocyte	2	150006610	0.3715	0.0834	8.67e-06	3629	rs115440084	T	C	0.0204	0.00543789	19.8311
ebi-a-GCST90001587	CD16+ monocyte %monocyte	2	182315630	0.1127	0.02439	3.97e-06	3629	rs155144	A	G	0.5355	0.00584911	21.3395
ebi-a-GCST90001587	CD16+ monocyte %monocyte	3	188340672	-0.1264	0.02825	7.94e-06	3629	rs7613930	T	C	0.2454	0.00548632	20.0087
ebi-a-GCST90001587	CD16+ monocyte %monocyte	3	109439443	-0.1513	0.03339	6.06e-06	3629	rs12637779	G	A	0.1571	0.0056261	20.5213
ebi-a-GCST90001587	CD16+ monocyte %monocyte	5	37116496	-0.1714	0.03722	4.24e-06	3629	rs13183256	A	G	0.121	0.00580967	21.1948
ebi-a-GCST90001587	CD16+ monocyte %monocyte	5	1812272	0.302	0.06638	5.56e-06	3629	rs150125023	A	G	0.036	0.0056713	20.6871
ebi-a-GCST90001587	CD16+ monocyte %monocyte	5	26070685	-0.6208	0.1356	4.83e-06	3629	rs138743668	A	G	0.0076	0.00574243	20.9481
ebi-a-GCST90001587	CD16+ monocyte %monocyte	7	103732660	-0.5341	0.115	3.54e-06	3629	rs139379948	A	G	0.0116	0.00590866	21.5581
ebi-a-GCST90001587	CD16+ monocyte %monocyte	10	17069964	-0.2421	0.05148	2.68e-06	3629	rs79562353	C	T	0.0592	0.00605741	22.1041
ebi-a-GCST90001587	CD16+ monocyte %monocyte	11	588659	0.2916	0.06193	2.59e-06	3629	rs143356597	A	G	0.0404	0.00607213	22.1581
ebi-a-GCST90001587	CD16+ monocyte %monocyte	11	11658286	0.1122	0.025	7.43e-06	3629	rs10765883	T	C	0.3847	0.00551969	20.131
ebi-a-GCST90001587	CD16+ monocyte %monocyte	11	115147742	-1.095	0.2433	6.96e-06	3629	rs144707945	C	G	0.0025	0.0055506	20.2444
ebi-a-GCST90001587	CD16+ monocyte %monocyte	12	130524797	-0.1424	0.03159	6.82e-06	3629	rs12582907	C	T	0.1779	0.00556812	20.3087
ebi-a-GCST90001587	CD16+ monocyte %monocyte	15	80260872	-0.1632	0.02992	5.21e-08	3629	rs67760360	A	G	0.2136	0.00813175	29.7357
ebi-a-GCST90001587	CD16+ monocyte %monocyte	16	85474706	0.1482	0.03118	2.07e-06	3629	rs4783204	C	T	0.8207	0.00618674	22.579
ebi-a-GCST90001587	CD16+ monocyte %monocyte	16	8615778	-0.1248	0.026	1.64e-06	3629	rs13330943	C	T	0.6667	0.0063088	23.0273
ebi-a-GCST90001587	CD16+ monocyte %monocyte	18	77678240	0.1303	0.02919	8.3e-06	3629	rs72982284	T	C	0.2138	0.00546079	19.915
ebi-a-GCST90001587	CD16+ monocyte %monocyte	20	50183940	0.3913	0.08745	7.91e-06	3629	rs137976321	A	G	0.019	0.00548686	20.0106
ebi-a-GCST90001590	CD4+ AC	1	39439538	-0.1404	0.03159	9.07e-06	3652	rs7537437	A	G	0.1785	0.00537974	19.7423
ebi-a-GCST90001590	CD4+ AC	1	23233895	0.2783	0.06013	3.81e-06	3652	rs75697875	G	C	0.0439	0.00583141	21.4095
ebi-a-GCST90001590	CD4+ AC	2	55293730	0.1612	0.03603	7.86e-06	3652	rs2972073	C	T	0.8612	0.00545126	20.0062
ebi-a-GCST90001590	CD4+ AC	2	59985834	-0.3345	0.07401	6.4e-06	3652	rs75494288	A	T	0.0305	0.00556235	20.4161
ebi-a-GCST90001590	CD4+ AC	3	104884917	0.1209	0.02726	9.49e-06	3652	rs905461	C	A	0.7223	0.00535719	19.6591
ebi-a-GCST90001590	CD4+ AC	5	79563530	0.1181	0.02592	5.39e-06	3652	rs10051472	C	G	0.3493	0.00565246	20.7487
ebi-a-GCST90001590	CD4+ AC	5	114822737	0.132	0.02702	1.06e-06	3652	rs10040274	A	G	0.2685	0.00649258	23.8528
ebi-a-GCST90001590	CD4+ AC	6	151699396	-0.324	0.06938	3.12e-06	3652	rs117563350	G	A	0.0312	0.00593615	21.7963
ebi-a-GCST90001590	CD4+ AC	6	32594275	0.1877	0.03517	1.01e-07	3652	rs9271772	A	G	0.774	0.0077389	28.4673
ebi-a-GCST90001590	CD4+ AC	6	81026437	1.633	0.359	5.58e-06	3652	rs143021470	G	C	0.001	0.00563377	20.6798
ebi-a-GCST90001590	CD4+ AC	6	32415080	-0.1631	0.03448	2.32e-06	3652	rs3129891	A	G	0.2249	0.00608962	22.3633
ebi-a-GCST90001590	CD4+ AC	6	127873865	0.2456	0.04852	4.34e-07	3652	rs72960548	C	T	0.073	0.00696704	25.6081
ebi-a-GCST90001590	CD4+ AC	7	55936249	0.1352	0.03023	7.94e-06	3652	rs73132830	A	G	0.2054	0.00544721	19.9912
ebi-a-GCST90001590	CD4+ AC	8	15369837	0.1776	0.0374	2.14e-06	3652	rs4425753	G	C	0.1247	0.00613675	22.5375
ebi-a-GCST90001590	CD4+ AC	9	68344045	1.531	0.3418	7.76e-06	3652	rs139746725	T	G	0.0016	0.00546382	20.0525
ebi-a-GCST90001590	CD4+ AC	10	114300633	0.3565	0.08034	9.38e-06	3652	rs78628680	G	A	0.0245	0.00536277	19.6797
ebi-a-GCST90001590	CD4+ AC	11	130770585	-0.9366	0.1901	8.72e-07	3652	rs137903114	C	T	0.004	0.00660292	24.2609
ebi-a-GCST90001590	CD4+ AC	12	60195749	-0.2776	0.06065	4.88e-06	3652	rs61935579	A	G	0.0412	0.00570377	20.9382
ebi-a-GCST90001590	CD4+ AC	12	111884608	-0.1838	0.02676	7.66e-12	3652	rs3184504	C	T	0.5305	0.012753	47.1499
ebi-a-GCST90001590	CD4+ AC	12	58147219	-1.654	0.3577	3.88e-06	3652	rs3211602	A	G	0.0012	0.00582059	21.3695
ebi-a-GCST90001590	CD4+ AC	15	96213772	0.1133	0.02558	9.78e-06	3652	rs28578320	C	T	0.3482	0.0053432	19.6074
ebi-a-GCST90001590	CD4+ AC	15	26030485	-0.1136	0.02442	3.37e-06	3652	rs7162344	A	G	0.4295	0.00589072	21.6286
ebi-a-GCST90001590	CD4+ AC	21	46512075	0.1352	0.02918	3.73e-06	3652	rs414743	A	G	0.2367	0.00584395	21.4558
ebi-a-GCST90001590	CD4+ AC	22	45611053	0.1324	0.02769	1.81e-06	3652	rs1849876	C	T	0.7529	0.00622141	22.8503
ebi-a-GCST90001594	DP (CD4+CD8+) AC	1	100596929	0.1231	0.02752	7.9e-06	3652	rs72728134	T	A	0.2833	0.00544898	19.9978
ebi-a-GCST90001594	DP (CD4+CD8+) AC	1	215998585	0.5894	0.1289	4.97e-06	3652	rs12142860	T	G	0.0096	0.00569252	20.8966
ebi-a-GCST90001594	DP (CD4+CD8+) AC	2	4425244	0.6861	0.1442	2.03e-06	3652	rs75275131	G	A	0.0074	0.0061607	22.6259
ebi-a-GCST90001594	DP (CD4+CD8+) AC	4	126951113	0.1612	0.03605	7.96e-06	3652	rs62314120	A	G	0.1353	0.00544525	19.984
ebi-a-GCST90001594	DP (CD4+CD8+) AC	4	145233527	-0.3786	0.08521	9.12e-06	3652	rs10002165	C	T	0.0216	0.0053766	19.7307
ebi-a-GCST90001594	DP (CD4+CD8+) AC	4	94584105	-0.2338	0.05261	9.07e-06	3652	rs11725463	G	A	0.0589	0.00537873	19.7385
ebi-a-GCST90001594	DP (CD4+CD8+) AC	6	132534887	0.1385	0.0271	3.35e-07	3652	rs9493240	A	G	0.3097	0.00710126	26.105
ebi-a-GCST90001594	DP (CD4+CD8+) AC	9	120915115	-0.3127	0.06542	1.82e-06	3652	rs77965313	C	A	0.0377	0.00621721	22.8348
ebi-a-GCST90001594	DP (CD4+CD8+) AC	10	64810319	-0.4601	0.09898	3.45e-06	3652	rs147688743	A	G	0.0153	0.00588189	21.5959
ebi-a-GCST90001594	DP (CD4+CD8+) AC	10	10964820	-0.2471	0.05363	4.23e-06	3652	rs117166897	G	A	0.0561	0.00577939	21.2174
ebi-a-GCST90001594	DP (CD4+CD8+) AC	11	19175633	-0.4567	0.08253	3.35e-08	3652	rs11025036	A	G	0.022	0.00831536	30.6056
ebi-a-GCST90001594	DP (CD4+CD8+) AC	12	6900616	0.273	0.02764	1.03e-22	3652	rs2857229	G	A	0.2581	0.0260177	97.5015
ebi-a-GCST90001594	DP (CD4+CD8+) AC	13	86328055	-0.1177	0.02548	3.96e-06	3652	rs1764923	T	G	0.4094	0.00580889	21.3263
ebi-a-GCST90001594	DP (CD4+CD8+) AC	14	85161244	-0.3783	0.08288	5.15e-06	3652	rs72694502	C	T	0.0219	0.00567247	20.8226
ebi-a-GCST90001594	DP (CD4+CD8+) AC	14	31506505	0.1768	0.03976	9.02e-06	3652	rs7160965	C	T	0.8951	0.00538513	19.7621
ebi-a-GCST90001594	DP (CD4+CD8+) AC	14	21252046	0.1146	0.0256	7.82e-06	3652	rs7141604	T	C	0.3499	0.00545735	20.0286
ebi-a-GCST90001594	DP (CD4+CD8+) AC	15	29054286	-0.127	0.02562	7.58e-07	3652	rs6606924	A	T	0.55	0.00668353	24.559
ebi-a-GCST90001594	DP (CD4+CD8+) AC	15	66871840	-0.1506	0.03184	2.34e-06	3652	rs10851760	G	A	0.8111	0.00608865	22.3597
ebi-a-GCST90001594	DP (CD4+CD8+) AC	20	3078879	-0.9906	0.2154	4.4e-06	3652	rs857241	G	T	0.0033	0.00575793	21.1382
ebi-a-GCST90001594	DP (CD4+CD8+) AC	20	51305288	-0.1144	0.02505	5.16e-06	3652	rs6022045	C	T	0.5743	0.00567849	20.8448
ebi-a-GCST90001601	Lymphocyte AC	1	111173494	0.1303	0.02871	5.88e-06	3653	rs2797531	A	G	0.7446	0.005607	20.5866
ebi-a-GCST90001601	Lymphocyte AC	3	5810961	-1.046	0.2266	4.03e-06	3653	rs17824379	G	A	0.0027	0.0057992	21.2964
ebi-a-GCST90001601	Lymphocyte AC	4	99705681	-0.8695	0.1963	9.76e-06	3653	rs115885535	C	G	0.0038	0.00534223	19.6092
ebi-a-GCST90001601	Lymphocyte AC	5	114822737	0.1212	0.02719	8.6e-06	3653	rs10040274	A	G	0.2684	0.0054098	19.8586
ebi-a-GCST90001601	Lymphocyte AC	6	32591976	0.1945	0.03437	1.65e-08	3653	rs9271629	A	C	0.7416	0.0086904	32.0068
ebi-a-GCST90001601	Lymphocyte AC	6	127873865	0.2319	0.04877	2.07e-06	3653	rs72960548	C	T	0.073	0.0061513	22.5974
ebi-a-GCST90001601	Lymphocyte AC	7	55923072	0.1317	0.02947	8.15e-06	3653	rs55802874	G	A	0.2275	0.00543743	19.9606
ebi-a-GCST90001601	Lymphocyte AC	7	36530276	-0.1163	0.02565	5.96e-06	3653	rs6942586	A	G	0.6393	0.00559626	20.5469
ebi-a-GCST90001601	Lymphocyte AC	11	128303735	0.1866	0.04033	3.85e-06	3653	rs12417637	G	A	0.1068	0.00582612	21.3958
ebi-a-GCST90001601	Lymphocyte AC	12	129172288	-0.4219	0.09359	6.74e-06	3653	rs7302662	C	T	0.017	0.00553224	20.3106
ebi-a-GCST90001601	Lymphocyte AC	12	111973358	-0.1543	0.02682	9.39e-09	3653	rs597808	G	A	0.5363	0.0089794	33.0808
ebi-a-GCST90001601	Lymphocyte AC	14	78669137	-0.6792	0.1311	2.34e-07	3653	rs11850806	G	T	0.0083	0.00729392	26.8258
ebi-a-GCST90001601	Lymphocyte AC	14	91864872	-0.1772	0.03912	6.11e-06	3653	rs941767	G	A	0.8901	0.00558531	20.5065
ebi-a-GCST90001601	Lymphocyte AC	16	28203694	0.2811	0.06311	8.66e-06	3653	rs142551447	G	C	0.0387	0.00540161	19.8284
ebi-a-GCST90001601	Lymphocyte AC	16	86445957	-0.3326	0.07255	4.71e-06	3653	rs79508330	T	C	0.0281	0.00572043	21.0054
ebi-a-GCST90001601	Lymphocyte AC	19	54603419	0.1125	0.02503	7.13e-06	3653	rs10410390	C	T	0.5865	0.00549969	20.1904
ebi-a-GCST90001601	Lymphocyte AC	20	62523193	-1.537	0.3352	4.71e-06	3653	rs117336432	T	C	0.0011	0.00572266	21.0137
ebi-a-GCST90001601	Lymphocyte AC	20	14708666	-0.5037	0.1017	7.7e-07	3653	rs112839163	A	T	0.0131	0.00667031	24.5168
ebi-a-GCST90001601	Lymphocyte AC	21	14911701	0.1591	0.03503	5.76e-06	3653	rs11702153	T	C	0.4347	0.0056152	20.6168
ebi-a-GCST90001602	Lymphocyte %leukocyte	1	21016307	0.1869	0.04147	6.75e-06	3669	rs67017818	G	A	0.0938	0.00550561	20.3008
ebi-a-GCST90001602	Lymphocyte %leukocyte	1	62836414	-0.1167	0.02457	2.1e-06	3669	rs6701133	C	T	0.4869	0.00611113	22.5473
ebi-a-GCST90001602	Lymphocyte %leukocyte	1	240584083	-0.2852	0.06341	7.1e-06	3669	rs112405229	A	G	0.039	0.00548337	20.2184
ebi-a-GCST90001602	Lymphocyte %leukocyte	3	127409116	-0.387	0.08619	7.33e-06	3669	rs62264159	G	T	0.0211	0.00546488	20.1498
ebi-a-GCST90001602	Lymphocyte %leukocyte	3	74174855	0.3946	0.08047	9.79e-07	3669	rs893978	T	C	0.0232	0.00651121	24.0331
ebi-a-GCST90001602	Lymphocyte %leukocyte	4	259809	-0.5777	0.1212	1.94e-06	3669	rs184624056	G	A	0.0109	0.00615419	22.7072
ebi-a-GCST90001602	Lymphocyte %leukocyte	4	183543742	0.3672	0.07923	3.71e-06	3669	rs78277075	G	A	0.0249	0.00582027	21.4679
ebi-a-GCST90001602	Lymphocyte %leukocyte	4	105475366	0.2205	0.04945	8.43e-06	3669	rs7677240	T	A	0.0665	0.00539001	19.8723
ebi-a-GCST90001602	Lymphocyte %leukocyte	5	126715206	0.2088	0.04693	8.88e-06	3669	rs11960775	A	G	0.0786	0.0053663	19.7844
ebi-a-GCST90001602	Lymphocyte %leukocyte	5	28612713	2.357	0.5308	9.26e-06	3669	rs76019287	C	T	0.0005	0.00534542	19.707
ebi-a-GCST90001602	Lymphocyte %leukocyte	6	22960927	0.1698	0.03795	7.93e-06	3669	rs6912413	G	C	0.127	0.00542676	20.0085
ebi-a-GCST90001602	Lymphocyte %leukocyte	8	18403786	-1.181	0.2545	3.61e-06	3669	rs7006104	T	C	0.0022	0.00583492	21.5222
ebi-a-GCST90001602	Lymphocyte %leukocyte	8	120860297	-0.1499	0.03173	2.41e-06	3669	rs11998531	G	C	0.1924	0.00604619	22.3062
ebi-a-GCST90001602	Lymphocyte %leukocyte	9	140738816	-0.1185	0.02462	1.55e-06	3669	rs56275163	C	A	0.588	0.0062745	23.1539
ebi-a-GCST90001602	Lymphocyte %leukocyte	10	83891503	-0.1678	0.03561	2.56e-06	3669	rs2434066	C	A	0.8609	0.0060155	22.1923
ebi-a-GCST90001602	Lymphocyte %leukocyte	10	6003312	0.2002	0.04446	6.93e-06	3669	rs8177701	G	A	0.0829	0.00549602	20.2653
ebi-a-GCST90001602	Lymphocyte %leukocyte	11	134188542	-0.1204	0.02432	7.68e-07	3669	rs481252	C	T	0.4516	0.0066357	24.4957
ebi-a-GCST90001602	Lymphocyte %leukocyte	12	20726031	-0.1561	0.03387	4.17e-06	3669	rs61415458	C	T	0.1555	0.005756	21.2294
ebi-a-GCST90001602	Lymphocyte %leukocyte	14	100697727	0.1396	0.02964	2.59e-06	3669	rs74346935	A	G	0.2186	0.00600965	22.1706
ebi-a-GCST90001602	Lymphocyte %leukocyte	16	25912505	0.2168	0.04737	4.87e-06	3669	rs111373552	T	C	0.0754	0.00567664	20.9351
ebi-a-GCST90001602	Lymphocyte %leukocyte	18	12394263	-0.1502	0.02624	1.12e-08	3669	rs77650974	A	G	0.3227	0.00885122	32.7473
ebi-a-GCST90001602	Lymphocyte %leukocyte	20	49694567	-0.3554	0.07949	8.05e-06	3669	rs150146725	C	T	0.0248	0.00541879	19.979
ebi-a-GCST90001603	T cell AC	1	246883687	-0.6963	0.1564	8.78e-06	3653	rs12124698	T	A	0.007	0.00539659	19.8099
ebi-a-GCST90001603	T cell AC	1	111150195	-0.1332	0.02697	8.25e-07	3653	rs75308045	G	A	0.3063	0.00663295	24.3786
ebi-a-GCST90001603	T cell AC	2	80078045	0.1161	0.02516	4.12e-06	3653	rs17339549	A	G	0.3597	0.00579521	21.2817
ebi-a-GCST90001603	T cell AC	3	151749774	-0.274	0.0597	4.59e-06	3653	rs17283318	T	C	0.0452	0.00573331	21.053
ebi-a-GCST90001603	T cell AC	4	33455497	-0.6975	0.1553	7.33e-06	3653	rs76560336	T	C	0.006	0.00549167	20.1608
ebi-a-GCST90001603	T cell AC	5	79563530	0.116	0.02567	6.42e-06	3653	rs10051472	C	G	0.3492	0.00555896	20.4092
ebi-a-GCST90001603	T cell AC	6	32591845	0.2154	0.03382	2.14e-10	3653	rs9271622	A	G	0.7473	0.0109824	40.5421
ebi-a-GCST90001603	T cell AC	6	127873865	0.2563	0.04796	9.62e-08	3653	rs72960548	C	T	0.073	0.00775724	28.5431
ebi-a-GCST90001603	T cell AC	6	32586922	-0.1488	0.03084	1.45e-06	3653	rs13207893	C	T	0.297	0.0063324	23.2669
ebi-a-GCST90001603	T cell AC	7	36527098	-0.1152	0.02524	5.12e-06	3653	rs62447160	C	T	0.6388	0.00567031	20.8204
ebi-a-GCST90001603	T cell AC	8	117805397	-0.1325	0.0295	7.32e-06	3653	rs1550856	G	A	0.7751	0.0054922	20.1628
ebi-a-GCST90001603	T cell AC	11	79921187	0.1828	0.03991	4.8e-06	3653	rs139994967	G	A	0.1024	0.00571021	20.9677
ebi-a-GCST90001603	T cell AC	12	111884608	-0.1468	0.02633	2.65e-08	3653	rs3184504	C	T	0.5304	0.00843764	31.0679
ebi-a-GCST90001603	T cell AC	14	78669137	-0.6286	0.1291	1.17e-06	3653	rs11850806	G	T	0.0083	0.00644818	23.6951
ebi-a-GCST90001603	T cell AC	16	86449253	-0.3225	0.07182	7.32e-06	3653	rs12599179	T	A	0.0278	0.00548944	20.1526
ebi-a-GCST90001603	T cell AC	17	42759948	-0.2678	0.06035	9.4e-06	3653	rs117391590	A	G	0.0413	0.00536145	19.6802
ebi-a-GCST90001603	T cell AC	17	71372662	-0.1231	0.02758	8.31e-06	3653	rs35669214	C	T	0.254	0.00542395	19.9108
ebi-a-GCST90001603	T cell AC	20	14839626	-0.4299	0.08871	1.31e-06	3653	rs75995320	A	G	0.0171	0.00638788	23.4721
ebi-a-GCST90001603	T cell AC	21	46512075	0.1311	0.02887	5.74e-06	3653	rs414743	A	G	0.2368	0.00561329	20.6098
ebi-a-GCST90001603	T cell AC	21	14911701	0.1568	0.03447	5.55e-06	3653	rs11702153	T	C	0.4347	0.00563257	20.681
ebi-a-GCST90001605	T cell %leukocyte	2	22988095	-0.298	0.06568	5.88e-06	3669	rs1609355	G	A	0.035	0.00557941	20.5745
ebi-a-GCST90001605	T cell %leukocyte	3	126744167	-0.2644	0.05804	5.4e-06	3669	rs78641454	T	C	0.0437	0.00562433	20.7411
ebi-a-GCST90001605	T cell %leukocyte	3	74174855	0.4193	0.0781	8.44e-08	3669	rs893978	T	C	0.0232	0.00779474	28.8079
ebi-a-GCST90001605	T cell %leukocyte	3	111423342	0.1521	0.03304	4.27e-06	3669	rs4325897	C	A	0.1607	0.00574287	21.1808
ebi-a-GCST90001605	T cell %leukocyte	4	1632499	-0.4555	0.09611	2.23e-06	3669	rs76320442	T	C	0.0157	0.00608473	22.4493
ebi-a-GCST90001605	T cell %leukocyte	4	259809	-0.5583	0.1177	2.18e-06	3669	rs184624056	G	A	0.0109	0.00609508	22.4877
ebi-a-GCST90001605	T cell %leukocyte	5	4747892	0.2324	0.05021	3.79e-06	3669	rs1501750	G	A	0.9406	0.00580518	21.4119
ebi-a-GCST90001605	T cell %leukocyte	5	28612713	2.39	0.5154	3.66e-06	3669	rs76019287	C	T	0.0005	0.00582668	21.4917
ebi-a-GCST90001605	T cell %leukocyte	6	77834631	-0.1111	0.02422	4.64e-06	3669	rs1114226	G	C	0.5162	0.00570228	21.0302
ebi-a-GCST90001605	T cell %leukocyte	6	22960927	0.1713	0.03685	3.43e-06	3669	rs6912413	G	C	0.127	0.0058552	21.5975
ebi-a-GCST90001605	T cell %leukocyte	7	100618701	-0.2011	0.04397	4.93e-06	3669	rs113185319	T	G	0.0797	0.00566884	20.9062
ebi-a-GCST90001605	T cell %leukocyte	8	120860297	-0.1464	0.03082	2.13e-06	3669	rs11998531	G	C	0.1924	0.00611233	22.5517
ebi-a-GCST90001605	T cell %leukocyte	9	122185915	0.2667	0.05622	2.18e-06	3669	rs16908368	T	G	0.0481	0.00609622	22.492
ebi-a-GCST90001605	T cell %leukocyte	9	140738996	-0.1253	0.02697	3.53e-06	3669	rs55764198	C	G	0.7348	0.00584851	21.5726
ebi-a-GCST90001605	T cell %leukocyte	11	134188542	-0.1094	0.02363	3.77e-06	3669	rs481252	C	T	0.4516	0.00580804	21.4225
ebi-a-GCST90001605	T cell %leukocyte	12	20722854	-0.1498	0.03294	5.58e-06	3669	rs12426383	G	A	0.1554	0.00560515	20.67
ebi-a-GCST90001605	T cell %leukocyte	14	104750712	-0.1711	0.03528	1.28e-06	3669	rs4614661	A	C	0.1266	0.00636971	23.5075
ebi-a-GCST90001605	T cell %leukocyte	17	33796260	0.1172	0.02379	8.77e-07	3669	rs9916629	C	T	0.5124	0.00657136	24.2566
ebi-a-GCST90001605	T cell %leukocyte	18	12394263	-0.1147	0.02553	7.17e-06	3669	rs77650974	A	G	0.3227	0.00547135	20.1738
ebi-a-GCST90001605	T cell %leukocyte	20	49694567	-0.3712	0.07717	1.57e-06	3669	rs150146725	C	T	0.0248	0.00626673	23.125
ebi-a-GCST90001609	CD4+ CD8dim AC	1	90372717	0.1545	0.0317	1.14e-06	3652	rs2801996	C	T	0.1954	0.00646237	23.7411
ebi-a-GCST90001609	CD4+ CD8dim AC	2	85647906	-0.3114	0.05886	1.29e-07	3652	rs150339178	T	C	0.0498	0.00760589	27.9743
ebi-a-GCST90001609	CD4+ CD8dim AC	2	87023103	-0.364	0.03114	5.06e-31	3652	rs35290870	C	G	0.1955	0.0360647	136.561
ebi-a-GCST90001609	CD4+ CD8dim AC	2	84947693	-0.278	0.05685	1.05e-06	3652	rs35046345	T	C	0.0546	0.00650524	23.8996
ebi-a-GCST90001609	CD4+ CD8dim AC	3	42512599	0.1472	0.03061	1.59e-06	3652	rs150052968	C	T	0.2534	0.00629241	23.1127
ebi-a-GCST90001609	CD4+ CD8dim AC	3	186454577	0.5828	0.1317	9.94e-06	3652	rs5030065	C	T	0.0085	0.00533352	19.5717
ebi-a-GCST90001609	CD4+ CD8dim AC	4	96480118	0.1172	0.02604	6.97e-06	3652	rs4699432	T	C	0.6424	0.0055162	20.2458
ebi-a-GCST90001609	CD4+ CD8dim AC	5	170530012	0.3058	0.06743	5.95e-06	3652	rs116684688	A	G	0.0346	0.00560014	20.5556
ebi-a-GCST90001609	CD4+ CD8dim AC	6	32560262	0.2152	0.03648	3.96e-09	3652	rs28366280	G	A	0.2493	0.00943899	34.7806
ebi-a-GCST90001609	CD4+ CD8dim AC	6	32514288	-0.2371	0.05307	8.14e-06	3652	rs73729106	T	G	0.4363	0.00543584	19.9493
ebi-a-GCST90001609	CD4+ CD8dim AC	6	32383138	0.2258	0.03391	3.19e-11	3652	rs4959028	G	A	0.23	0.0119956	44.3154
ebi-a-GCST90001609	CD4+ CD8dim AC	7	154998925	0.2145	0.04168	2.8e-07	3652	rs78510378	G	A	0.0995	0.00719996	26.4704
ebi-a-GCST90001609	CD4+ CD8dim AC	7	95424378	0.1188	0.02647	7.35e-06	3652	rs2706889	C	T	0.3413	0.00548536	20.132
ebi-a-GCST90001609	CD4+ CD8dim AC	9	136770207	0.1417	0.03197	9.52e-06	3652	rs2810499	G	T	0.8163	0.00535049	19.6343
ebi-a-GCST90001609	CD4+ CD8dim AC	10	26886249	0.2452	0.05522	9.27e-06	3652	rs66907047	C	T	0.0545	0.00537006	19.7065
ebi-a-GCST90001609	CD4+ CD8dim AC	11	59720416	0.8964	0.1967	5.37e-06	3652	rs7109274	A	G	0.0038	0.00565459	20.7566
ebi-a-GCST90001609	CD4+ CD8dim AC	12	87302893	-0.1147	0.02516	5.28e-06	3652	rs12422526	C	T	0.5027	0.00565862	20.7715
ebi-a-GCST90001609	CD4+ CD8dim AC	12	45991896	0.1208	0.02514	1.6e-06	3652	rs10880825	A	C	0.4482	0.00628254	23.0763
ebi-a-GCST90001609	CD4+ CD8dim AC	13	64026403	-0.1302	0.02826	4.22e-06	3652	rs61953641	T	G	0.2983	0.0057787	21.2148
ebi-a-GCST90001609	CD4+ CD8dim AC	16	28583610	0.1232	0.02749	7.59e-06	3652	rs111693583	T	C	0.4017	0.00546965	20.074
ebi-a-GCST90001610	CD4+ CD8dim %lymphocyte	1	83469264	0.138	0.03106	9.12e-06	3668	rs17530643	G	A	0.1895	0.00535297	19.7296
ebi-a-GCST90001610	CD4+ CD8dim %lymphocyte	1	90384101	0.1599	0.03009	1.15e-07	3668	rs2816843	G	A	0.208	0.00763998	28.2238
ebi-a-GCST90001610	CD4+ CD8dim %lymphocyte	2	85647906	-0.299	0.05744	2.05e-07	3668	rs150339178	T	C	0.0496	0.0073331	27.0817
ebi-a-GCST90001610	CD4+ CD8dim %lymphocyte	2	87023103	-0.3858	0.03024	1.7e-36	3668	rs35290870	C	G	0.1948	0.0424889	162.676
ebi-a-GCST90001610	CD4+ CD8dim %lymphocyte	3	196485831	0.2782	0.0623	8.24e-06	3668	rs147195040	A	G	0.0369	0.00540697	19.9297
ebi-a-GCST90001610	CD4+ CD8dim %lymphocyte	3	42512599	0.1444	0.02982	1.33e-06	3668	rs150052968	C	T	0.2531	0.00635217	23.4359
ebi-a-GCST90001610	CD4+ CD8dim %lymphocyte	4	36081878	-0.5696	0.1283	9.25e-06	3668	rs4833069	T	C	0.9907	0.00534478	19.6993
ebi-a-GCST90001610	CD4+ CD8dim %lymphocyte	5	86468013	0.3761	0.08411	7.98e-06	3668	rs6870700	T	G	0.0213	0.00542152	19.9836
ebi-a-GCST90001610	CD4+ CD8dim %lymphocyte	6	33133040	0.2491	0.04987	6.16e-07	3668	rs79131379	A	G	0.0687	0.00675609	24.9363
ebi-a-GCST90001610	CD4+ CD8dim %lymphocyte	6	32383138	0.2877	0.03253	1.41e-18	3668	rs4959028	G	A	0.2297	0.0208794	78.1762
ebi-a-GCST90001610	CD4+ CD8dim %lymphocyte	6	32514288	-0.2634	0.05109	2.65e-07	3668	rs73729106	T	G	0.437	0.0071944	26.5658
ebi-a-GCST90001610	CD4+ CD8dim %lymphocyte	6	32560262	0.252	0.0351	8.47e-13	3668	rs28366280	G	A	0.2492	0.0138579	51.5169
ebi-a-GCST90001610	CD4+ CD8dim %lymphocyte	6	160524578	0.1278	0.02878	9.29e-06	3668	rs755884	G	C	0.2358	0.00534715	19.708
ebi-a-GCST90001610	CD4+ CD8dim %lymphocyte	7	154998925	0.2039	0.04066	5.58e-07	3668	rs78510378	G	A	0.0998	0.00680931	25.1341
ebi-a-GCST90001610	CD4+ CD8dim %lymphocyte	8	90257990	0.1116	0.02495	7.9e-06	3668	rs2338695	T	C	0.4009	0.00542495	19.9963
ebi-a-GCST90001610	CD4+ CD8dim %lymphocyte	8	68301618	0.8104	0.1808	7.61e-06	3668	rs149551255	C	A	0.0045	0.00544754	20.0801
ebi-a-GCST90001610	CD4+ CD8dim %lymphocyte	10	26886249	0.2386	0.0539	9.89e-06	3668	rs66907047	C	T	0.0543	0.00531398	19.5851
ebi-a-GCST90001610	CD4+ CD8dim %lymphocyte	11	128099099	0.114	0.02453	3.46e-06	3668	rs511713	A	G	0.5162	0.00585377	21.5863
ebi-a-GCST90001610	CD4+ CD8dim %lymphocyte	12	87312997	-0.1117	0.02458	5.65e-06	3668	rs10858526	A	C	0.5018	0.00559854	20.6398
ebi-a-GCST90001610	CD4+ CD8dim %lymphocyte	12	45991896	0.1156	0.02452	2.52e-06	3668	rs10880825	A	C	0.4475	0.00602312	22.2146
ebi-a-GCST90001610	CD4+ CD8dim %lymphocyte	15	84131989	-0.119	0.02626	6.03e-06	3668	rs28521508	G	A	0.3212	0.00556738	20.5243
ebi-a-GCST90001610	CD4+ CD8dim %lymphocyte	16	28583610	0.1223	0.02654	4.16e-06	3668	rs111693583	T	C	0.4027	0.00575592	21.2234
ebi-a-GCST90001610	CD4+ CD8dim %lymphocyte	16	16206042	-0.1247	0.02641	2.43e-06	3668	rs903881	T	C	0.3138	0.00604137	22.2823
ebi-a-GCST90001611	CD4+ CD8dim %leukocyte	1	90372717	0.165	0.03104	1.13e-07	3668	rs2801996	C	T	0.1951	0.00764473	28.2415
ebi-a-GCST90001611	CD4+ CD8dim %leukocyte	1	83469264	0.1391	0.03118	8.41e-06	3668	rs17530643	G	A	0.1895	0.00539663	19.8914
ebi-a-GCST90001611	CD4+ CD8dim %leukocyte	2	97350229	-0.2017	0.0443	5.49e-06	3668	rs114200183	T	C	0.0879	0.00561989	20.7189
ebi-a-GCST90001611	CD4+ CD8dim %leukocyte	2	85647906	-0.3086	0.05764	9.12e-08	3668	rs150339178	T	C	0.0496	0.00775414	28.6488
ebi-a-GCST90001611	CD4+ CD8dim %leukocyte	2	87023103	-0.3848	0.03036	4.76e-36	3668	rs35290870	C	G	0.1948	0.0419587	160.557
ebi-a-GCST90001611	CD4+ CD8dim %leukocyte	3	42512599	0.1477	0.02993	8.41e-07	3668	rs150052968	C	T	0.2531	0.00659545	24.3394
ebi-a-GCST90001611	CD4+ CD8dim %leukocyte	6	32560262	0.2355	0.03527	2.81e-11	3668	rs28366280	G	A	0.2492	0.0120087	44.5589
ebi-a-GCST90001611	CD4+ CD8dim %leukocyte	6	32383138	0.2689	0.0327	2.73e-16	3668	rs4959028	G	A	0.2297	0.0181019	67.5848
ebi-a-GCST90001611	CD4+ CD8dim %leukocyte	6	33133040	0.2465	0.05006	8.9e-07	3668	rs79131379	A	G	0.0687	0.00656692	24.2335
ebi-a-GCST90001611	CD4+ CD8dim %leukocyte	6	32514288	-0.2658	0.05128	2.28e-07	3668	rs73729106	T	G	0.437	0.00727135	26.852
ebi-a-GCST90001611	CD4+ CD8dim %leukocyte	7	154998925	0.2104	0.0408	2.67e-07	3668	rs78510378	G	A	0.0998	0.00719788	26.5787
ebi-a-GCST90001611	CD4+ CD8dim %leukocyte	10	26886249	0.255	0.05408	2.5e-06	3668	rs66907047	C	T	0.0543	0.00602495	22.2213
ebi-a-GCST90001611	CD4+ CD8dim %leukocyte	11	128099099	0.1163	0.02462	2.41e-06	3668	rs511713	A	G	0.5162	0.00604672	22.3021
ebi-a-GCST90001611	CD4+ CD8dim %leukocyte	12	87312997	-0.116	0.02467	2.66e-06	3668	rs10858526	A	C	0.5018	0.00599154	22.0974
ebi-a-GCST90001611	CD4+ CD8dim %leukocyte	12	45991896	0.1141	0.02461	3.67e-06	3668	rs10880825	A	C	0.4475	0.00582614	21.4838
ebi-a-GCST90001611	CD4+ CD8dim %leukocyte	15	84131989	-0.1187	0.02636	6.84e-06	3668	rs28521508	G	A	0.3212	0.00549778	20.2663
ebi-a-GCST90001611	CD4+ CD8dim %leukocyte	16	16206042	-0.1247	0.02651	2.63e-06	3668	rs903881	T	C	0.3138	0.00599615	22.1145
ebi-a-GCST90001611	CD4+ CD8dim %leukocyte	16	28583610	0.1211	0.02664	5.63e-06	3668	rs111693583	T	C	0.4027	0.0056021	20.653
ebi-a-GCST90001624	HLA DR+ CD4+ AC	1	1220504	-0.3548	0.07367	1.53e-06	3579	rs2064600	A	G	0.0295	0.006439	23.1816
ebi-a-GCST90001624	HLA DR+ CD4+ AC	2	121359390	-0.4445	0.09861	6.76e-06	3579	rs62166973	A	G	0.0148	0.00564523	20.3076
ebi-a-GCST90001624	HLA DR+ CD4+ AC	3	179838990	0.1335	0.02844	2.78e-06	3579	rs6767083	A	C	0.2311	0.00611894	22.0222
ebi-a-GCST90001624	HLA DR+ CD4+ AC	3	75122371	-0.1129	0.02435	3.69e-06	3579	rs55849757	T	C	0.5545	0.00597073	21.4856
ebi-a-GCST90001624	HLA DR+ CD4+ AC	3	5810961	-0.9842	0.2221	9.64e-06	3579	rs17824379	G	A	0.0027	0.00545672	19.6258
ebi-a-GCST90001624	HLA DR+ CD4+ AC	5	155005574	0.3491	0.07676	5.62e-06	3579	rs6891593	A	G	0.0239	0.005746	20.6722
ebi-a-GCST90001624	HLA DR+ CD4+ AC	6	32674059	0.3737	0.07884	2.23e-06	3579	rs3134968	G	A	0.9761	0.0062384	22.4549
ebi-a-GCST90001624	HLA DR+ CD4+ AC	6	31266015	-0.2281	0.04783	1.93e-06	3579	rs17198888	G	A	0.0802	0.00631447	22.7304
ebi-a-GCST90001624	HLA DR+ CD4+ AC	6	114211974	-0.1396	0.03071	5.67e-06	3579	rs62417423	G	A	0.1949	0.00574049	20.6523
ebi-a-GCST90001624	HLA DR+ CD4+ AC	7	70660195	-0.1766	0.03991	9.98e-06	3579	rs79769908	G	T	0.1023	0.0054411	19.5693
ebi-a-GCST90001624	HLA DR+ CD4+ AC	8	1690475	-0.1662	0.03693	7.03e-06	3579	rs2977197	C	G	0.8806	0.00562718	20.2423
ebi-a-GCST90001624	HLA DR+ CD4+ AC	9	117660933	-0.1511	0.02575	4.75e-09	3579	rs1322067	G	A	0.4173	0.00952916	34.4137
ebi-a-GCST90001624	HLA DR+ CD4+ AC	10	118187405	-0.1963	0.04335	6.14e-06	3579	rs10787670	C	T	0.9173	0.00569665	20.4937
ebi-a-GCST90001624	HLA DR+ CD4+ AC	10	11713685	0.1603	0.03437	3.23e-06	3579	rs78229126	A	C	0.1357	0.00604108	21.7403
ebi-a-GCST90001624	HLA DR+ CD4+ AC	10	3327039	0.1894	0.04192	6.44e-06	3579	rs11251832	A	G	0.0884	0.00567134	20.4021
ebi-a-GCST90001624	HLA DR+ CD4+ AC	12	14382617	0.1584	0.03494	6.03e-06	3579	rs10845930	C	T	0.8639	0.00570974	20.541
ebi-a-GCST90001624	HLA DR+ CD4+ AC	14	20261108	-0.2544	0.05136	7.63e-07	3579	rs10148838	C	G	0.227	0.00680856	24.5212
ebi-a-GCST90001624	HLA DR+ CD4+ AC	14	80335426	0.1473	0.03164	3.33e-06	3579	rs7150202	T	A	0.1707	0.00601934	21.6616
ebi-a-GCST90001624	HLA DR+ CD4+ AC	15	45945654	-0.783	0.1764	9.29e-06	3579	rs117110835	A	G	0.0047	0.00547495	19.6917
ebi-a-GCST90001624	HLA DR+ CD4+ AC	15	80129450	-2.588	0.5703	5.86e-06	3579	rs142283210	G	T	0.0004	0.00572095	20.5816
ebi-a-GCST90001624	HLA DR+ CD4+ AC	16	10829272	-0.1151	0.02473	3.35e-06	3579	rs7405251	G	T	0.6014	0.00601617	21.6501
ebi-a-GCST90001624	HLA DR+ CD4+ AC	16	10970902	-0.2926	0.02777	1.4e-25	3579	rs3087456	A	G	0.766	0.0300863	110.957
ebi-a-GCST90001624	HLA DR+ CD4+ AC	19	56601692	1.274	0.2872	9.48e-06	3579	rs609755	G	A	0.998	0.00546798	19.6665
ebi-a-GCST90001624	HLA DR+ CD4+ AC	22	26382004	-0.1553	0.03005	2.5e-07	3579	rs9613063	T	C	0.1913	0.00740736	26.6938
ebi-a-GCST90001624	HLA DR+ CD4+ AC	22	44999166	0.1146	0.025	4.7e-06	3579	rs12166155	G	C	0.3564	0.00583694	21.0013
ebi-a-GCST90001639	CD3- lymphocyte AC	1	31073453	0.4159	0.09047	4.43e-06	3653	rs61766955	G	A	0.0201	0.00575193	21.1218
ebi-a-GCST90001639	CD3- lymphocyte AC	2	99282659	0.1153	0.02515	4.72e-06	3653	rs12616821	C	T	0.4655	0.0057206	21.0061
ebi-a-GCST90001639	CD3- lymphocyte AC	3	5810961	-1.353	0.2268	2.63e-09	3653	rs17824379	G	A	0.0027	0.00964827	35.569
ebi-a-GCST90001639	CD3- lymphocyte AC	3	31651652	-0.2803	0.05994	3.03e-06	3653	rs76620602	C	A	0.0427	0.00595074	21.8562
ebi-a-GCST90001639	CD3- lymphocyte AC	4	106064683	0.133	0.02757	1.46e-06	3653	rs17617028	A	G	0.2836	0.00633027	23.259
ebi-a-GCST90001639	CD3- lymphocyte AC	5	43983956	-0.2945	0.06347	3.61e-06	3653	rs55738889	T	C	0.0393	0.00585911	21.5177
ebi-a-GCST90001639	CD3- lymphocyte AC	7	126074598	0.1998	0.04158	1.62e-06	3653	rs17605177	A	T	0.101	0.0062811	23.0773
ebi-a-GCST90001639	CD3- lymphocyte AC	10	102722625	0.1584	0.03474	5.25e-06	3653	rs35604965	C	T	0.1567	0.00565896	20.7784
ebi-a-GCST90001639	CD3- lymphocyte AC	11	125133704	-0.1251	0.02742	5.26e-06	3653	rs11822514	C	T	0.2976	0.00566582	20.8038
ebi-a-GCST90001639	CD3- lymphocyte AC	12	58141602	-0.1885	0.041	4.41e-06	3653	rs184712	T	C	0.1046	0.00575307	21.126
ebi-a-GCST90001639	CD3- lymphocyte AC	12	13468008	-0.2105	0.04611	5.15e-06	3653	rs4763964	A	T	0.0756	0.00567275	20.8294
ebi-a-GCST90001639	CD3- lymphocyte AC	13	83976964	0.6203	0.1399	9.56e-06	3653	rs73234444	C	G	0.0078	0.00535288	19.6485
ebi-a-GCST90001639	CD3- lymphocyte AC	15	57644442	-0.2261	0.04451	3.96e-07	3653	rs935320	T	A	0.0829	0.00701422	25.7898
ebi-a-GCST90001639	CD3- lymphocyte AC	15	24590168	-0.1186	0.02542	3.18e-06	3653	rs12915752	C	A	0.4387	0.00592364	21.7561
ebi-a-GCST90001639	CD3- lymphocyte AC	17	38125346	0.1184	0.02605	5.71e-06	3653	rs3894193	G	C	0.467	0.00562327	20.6467
ebi-a-GCST90001639	CD3- lymphocyte AC	17	33814758	0.1842	0.03661	5.1e-07	3653	rs4796089	C	T	0.1336	0.00688226	25.3012
ebi-a-GCST90001639	CD3- lymphocyte AC	17	72932879	-0.1278	0.02618	1.11e-06	3653	rs9894744	A	C	0.318	0.0064811	23.8169
ebi-a-GCST90001639	CD3- lymphocyte AC	19	1039626	-0.1125	0.02526	8.67e-06	3653	rs3795066	T	C	0.4277	0.00540054	19.8244
ebi-a-GCST90001639	CD3- lymphocyte AC	21	32074074	-0.2119	0.04318	9.64e-07	3653	rs144770721	G	A	0.0924	0.00654928	24.069
ebi-a-GCST90001642	B cell AC	1	20838219	0.1093	0.02432	7.16e-06	3653	rs490416	T	A	0.5371	0.00549881	20.1872
ebi-a-GCST90001642	B cell AC	1	95786229	0.1875	0.04172	7.19e-06	3653	rs17113368	T	C	0.0965	0.00549882	20.1872
ebi-a-GCST90001642	B cell AC	1	82245693	0.1802	0.03974	5.99e-06	3653	rs72941136	C	G	0.1043	0.00559714	20.5502
ebi-a-GCST90001642	B cell AC	2	99274418	0.1112	0.02488	8.12e-06	3653	rs6750281	G	A	0.4294	0.00543865	19.9651
ebi-a-GCST90001642	B cell AC	3	16473863	0.1124	0.02525	8.78e-06	3653	rs9883798	A	C	0.3603	0.00539524	19.8049
ebi-a-GCST90001642	B cell AC	3	8845344	-0.1187	0.02392	7.3e-07	3653	rs2679580	G	A	0.5182	0.00669594	24.6117
ebi-a-GCST90001642	B cell AC	4	109048591	-0.3328	0.06652	5.91e-07	3653	rs182527768	A	G	0.0342	0.00680529	25.0164
ebi-a-GCST90001642	B cell AC	5	167552605	-0.1305	0.02801	3.3e-06	3653	rs1897558	C	A	0.2447	0.00590707	21.6949
ebi-a-GCST90001642	B cell AC	5	149268532	0.1243	0.02807	9.78e-06	3653	rs13173982	A	G	0.2498	0.00533928	19.5984
ebi-a-GCST90001642	B cell AC	5	18686084	-0.1161	0.02565	6.2e-06	3653	rs10052651	T	A	0.6789	0.00557713	20.4763
ebi-a-GCST90001642	B cell AC	6	170723710	0.144	0.03204	7.22e-06	3653	rs9460146	C	T	0.8277	0.00549915	20.1884
ebi-a-GCST90001642	B cell AC	6	104445996	-0.4542	0.09774	3.48e-06	3653	rs117693242	G	A	0.0159	0.00587679	21.583
ebi-a-GCST90001642	B cell AC	6	147667242	0.2916	0.06479	6.97e-06	3653	rs75270114	G	T	0.0371	0.00551452	20.2452
ebi-a-GCST90001642	B cell AC	8	119556485	0.1209	0.02608	3.69e-06	3653	rs7834992	G	A	0.6731	0.00584844	21.4783
ebi-a-GCST90001642	B cell AC	8	130617819	-0.1269	0.02725	3.31e-06	3653	rs2395904	G	T	0.2658	0.0059016	21.6747
ebi-a-GCST90001642	B cell AC	9	118756021	0.4493	0.08473	1.21e-07	3653	rs73520180	C	T	0.0216	0.00763868	28.1035
ebi-a-GCST90001642	B cell AC	10	85456128	-0.1282	0.02869	8.17e-06	3653	rs4933299	T	G	0.2278	0.00543623	19.9562
ebi-a-GCST90001642	B cell AC	11	116171120	-1.048	0.1941	7.04e-08	3653	rs142089808	G	A	0.0037	0.00791717	29.1363
ebi-a-GCST90001642	B cell AC	12	67638132	0.1852	0.03578	2.38e-07	3653	rs58114937	G	A	0.1313	0.00728078	26.7771
ebi-a-GCST90001642	B cell AC	12	120533696	-0.1735	0.0364	1.96e-06	3653	rs1057686	G	A	0.1291	0.00618093	22.7069
ebi-a-GCST90001642	B cell AC	13	108970631	0.1537	0.02404	1.83e-10	3653	rs12865434	G	A	0.4777	0.0110661	40.8546
ebi-a-GCST90001642	B cell AC	14	66304049	-0.1147	0.02444	2.81e-06	3653	rs11627066	T	C	0.4989	0.00599327	22.0134
ebi-a-GCST90001642	B cell AC	16	87692225	-0.1258	0.02435	2.51e-07	3653	rs7500855	T	C	0.5064	0.00725357	26.6763
ebi-a-GCST90001642	B cell AC	17	74980293	-0.129	0.02915	9.87e-06	3653	rs7210666	C	T	0.2253	0.0053325	19.5733
ebi-a-GCST90001642	B cell AC	17	2718946	-0.1213	0.02419	5.52e-07	3653	rs1966302	C	T	0.5591	0.0068363	25.1311
ebi-a-GCST90001642	B cell AC	17	38125346	0.1344	0.02545	1.35e-07	3653	rs3894193	G	C	0.467	0.00757653	27.8731
ebi-a-GCST90001642	B cell AC	17	4353359	0.1779	0.03926	6.02e-06	3653	rs35606919	G	T	0.1033	0.00558943	20.5217
ebi-a-GCST90001642	B cell AC	17	49836652	0.2608	0.05507	2.26e-06	3653	rs62061834	C	T	0.0511	0.00610207	22.4154
ebi-a-GCST90001642	B cell AC	18	65360311	-0.5791	0.1301	8.84e-06	3653	rs74390224	T	A	0.0086	0.00539453	19.8023
ebi-a-GCST90001642	B cell AC	19	10372310	0.1913	0.0422	5.96e-06	3653	rs11666499	G	A	0.0884	0.00559396	20.5384
ebi-a-GCST90001642	B cell AC	19	56768215	0.1073	0.02416	9.17e-06	3653	rs2033489	T	C	0.5761	0.00537053	19.7137
ebi-a-GCST90001642	B cell AC	20	38895000	-0.1516	0.03391	8.01e-06	3653	rs5009526	G	A	0.1495	0.00544156	19.9758
ebi-a-GCST90001642	B cell AC	21	15364014	-1.553	0.3457	7.28e-06	3653	rs144825213	A	G	0.0015	0.00549417	20.17
ebi-a-GCST90001642	B cell AC	22	37746783	-0.1362	0.02972	4.74e-06	3653	rs5756641	A	G	0.1993	0.00571633	20.9903
ebi-a-GCST90001652	Granulocyte %leukocyte	1	226280379	-0.9599	0.2143	7.74e-06	3669	rs9729039	T	C	0.0034	0.00543865	20.0526
ebi-a-GCST90001652	Granulocyte %leukocyte	1	240584083	0.2941	0.06403	4.52e-06	3669	rs112405229	A	G	0.039	0.00571722	21.0856
ebi-a-GCST90001652	Granulocyte %leukocyte	1	62836414	0.124	0.0248	6e-07	3669	rs6701133	C	T	0.4869	0.00676773	24.9864
ebi-a-GCST90001652	Granulocyte %leukocyte	1	159175494	-0.3169	0.06647	1.93e-06	3669	rs34599082	T	C	0.0356	0.00615692	22.7173
ebi-a-GCST90001652	Granulocyte %leukocyte	1	172302386	0.3798	0.08535	8.83e-06	3669	rs11805388	G	A	0.0221	0.00536806	19.7909
ebi-a-GCST90001652	Granulocyte %leukocyte	2	49764298	-0.1155	0.02597	9.02e-06	3669	rs1116294	T	C	0.6167	0.00536213	19.7689
ebi-a-GCST90001652	Granulocyte %leukocyte	3	1371260	-0.2011	0.04534	9.45e-06	3669	rs265772	G	T	0.0816	0.00533324	19.6618
ebi-a-GCST90001652	Granulocyte %leukocyte	3	74174855	-0.3807	0.08129	2.94e-06	3669	rs893978	T	C	0.0232	0.00594231	21.9207
ebi-a-GCST90001652	Granulocyte %leukocyte	3	39765597	1.127	0.2511	7.36e-06	3669	rs114188428	C	T	0.0022	0.00546045	20.1334
ebi-a-GCST90001652	Granulocyte %leukocyte	4	183543742	-0.3658	0.08002	5e-06	3669	rs78277075	G	A	0.0249	0.00566338	20.8859
ebi-a-GCST90001652	Granulocyte %leukocyte	4	44447116	-0.1646	0.03635	6.1e-06	3669	rs4588497	T	C	0.8639	0.00555754	20.4934
ebi-a-GCST90001652	Granulocyte %leukocyte	4	259809	0.5425	0.1224	9.64e-06	3669	rs184624056	G	A	0.0109	0.00532562	19.6336
ebi-a-GCST90001652	Granulocyte %leukocyte	6	22954240	-0.1823	0.03985	4.95e-06	3669	rs35640478	T	C	0.1141	0.00567151	20.9161
ebi-a-GCST90001652	Granulocyte %leukocyte	8	120860297	0.1563	0.03204	1.12e-06	3669	rs11998531	G	C	0.1924	0.00644433	23.7846
ebi-a-GCST90001652	Granulocyte %leukocyte	9	137658621	0.5351	0.1204	9e-06	3669	rs74674596	T	C	0.0099	0.00535473	19.7415
ebi-a-GCST90001652	Granulocyte %leukocyte	10	85710935	0.4302	0.09601	7.66e-06	3669	rs79040043	A	G	0.0172	0.0054424	20.0665
ebi-a-GCST90001652	Granulocyte %leukocyte	10	6003312	-0.2032	0.0449	6.2e-06	3669	rs8177701	G	A	0.0829	0.00555123	20.47
ebi-a-GCST90001652	Granulocyte %leukocyte	10	83891503	0.1711	0.03596	2.05e-06	3669	rs2434066	C	A	0.8609	0.00613255	22.6268
ebi-a-GCST90001652	Granulocyte %leukocyte	11	134188542	0.1239	0.02455	4.72e-07	3669	rs481252	C	T	0.4516	0.00689426	25.4567
ebi-a-GCST90001652	Granulocyte %leukocyte	12	20726031	0.1527	0.03421	8.36e-06	3669	rs61415458	C	T	0.1555	0.00540098	19.9129
ebi-a-GCST90001652	Granulocyte %leukocyte	14	100617766	-0.1175	0.02528	3.44e-06	3669	rs79855296	T	C	0.3993	0.00585362	21.5916
ebi-a-GCST90001652	Granulocyte %leukocyte	14	101601125	-0.2627	0.057	4.18e-06	3669	rs145016200	T	C	0.0496	0.00575593	21.2292
ebi-a-GCST90001652	Granulocyte %leukocyte	17	36460632	0.6232	0.1403	9.15e-06	3669	rs137979325	T	C	0.0084	0.00534888	19.7198
ebi-a-GCST90001652	Granulocyte %leukocyte	17	9142206	-0.1211	0.02611	3.62e-06	3669	rs7219272	A	G	0.6727	0.00582892	21.5
ebi-a-GCST90001652	Granulocyte %leukocyte	18	12394263	0.1512	0.0265	1.25e-08	3669	rs77650974	A	G	0.3227	0.00879483	32.5368
ebi-a-GCST90001652	Granulocyte %leukocyte	21	42028282	-0.1218	0.02721	7.87e-06	3669	rs2837766	T	C	0.2978	0.00543156	20.0263
ebi-a-GCST90001666	CD28+ CD45RA+ CD8dim AC	1	176186935	0.8456	0.1708	7.7e-07	3408	rs2185480	T	A	0.0051	0.00714073	24.4962
ebi-a-GCST90001666	CD28+ CD45RA+ CD8dim AC	1	198283058	2.141	0.2281	1.1e-20	3408	rs541367304	A	G	0.0032	0.0251999	88.0497
ebi-a-GCST90001666	CD28+ CD45RA+ CD8dim AC	1	191433917	0.3324	0.07207	4.12e-06	3408	rs1341624	T	C	0.0255	0.00620313	21.2597
ebi-a-GCST90001666	CD28+ CD45RA+ CD8dim AC	1	195825276	-0.3874	0.07271	1.06e-07	3408	rs7530076	A	G	0.9746	0.00826093	28.3711
ebi-a-GCST90001666	CD28+ CD45RA+ CD8dim AC	1	199999121	1.176	0.1662	1.77e-12	3408	rs11579717	A	G	0.0044	0.0144784	50.0377
ebi-a-GCST90001666	CD28+ CD45RA+ CD8dim AC	1	213203523	0.9379	0.2012	3.24e-06	3408	rs138298107	T	C	0.0034	0.00633574	21.7171
ebi-a-GCST90001666	CD28+ CD45RA+ CD8dim AC	1	194010208	1.018	0.1715	3.23e-09	3408	rs116794175	C	T	0.0043	0.0102329	35.2138
ebi-a-GCST90001666	CD28+ CD45RA+ CD8dim AC	1	97288628	-0.1218	0.02593	2.74e-06	3408	rs10875036	C	T	0.2377	0.00643261	22.0513
ebi-a-GCST90001666	CD28+ CD45RA+ CD8dim AC	2	189898847	0.3781	0.07295	2.32e-07	3408	rs78905646	A	G	0.0232	0.00782084	26.8477
ebi-a-GCST90001666	CD28+ CD45RA+ CD8dim AC	2	45403427	1.428	0.3057	3.09e-06	3408	rs139618773	A	G	0.0012	0.00636201	21.8077
ebi-a-GCST90001666	CD28+ CD45RA+ CD8dim AC	2	38897249	0.1631	0.02442	2.82e-11	3408	rs12712610	G	A	0.2974	0.0129202	44.5822
ebi-a-GCST90001666	CD28+ CD45RA+ CD8dim AC	2	240520878	-0.1308	0.02599	5.07e-07	3408	rs7557121	T	C	0.2347	0.00737713	25.3133
ebi-a-GCST90001666	CD28+ CD45RA+ CD8dim AC	2	87061070	0.1398	0.02509	2.72e-08	3408	rs61038907	A	C	0.2664	0.00902766	31.0283
ebi-a-GCST90001666	CD28+ CD45RA+ CD8dim AC	2	38431267	-0.2254	0.04283	1.51e-07	3408	rs79827501	T	G	0.0734	0.00806115	27.6794
ebi-a-GCST90001666	CD28+ CD45RA+ CD8dim AC	2	26163168	-0.3532	0.07162	8.58e-07	3408	rs35884179	A	G	0.0248	0.00708574	24.3062
ebi-a-GCST90001666	CD28+ CD45RA+ CD8dim AC	2	38921934	0.1794	0.02218	8.34e-16	3408	rs7583259	G	C	0.5021	0.0188349	65.3833
ebi-a-GCST90001666	CD28+ CD45RA+ CD8dim AC	2	230763199	0.9633	0.2113	5.3e-06	3408	rs115376296	C	T	0.0025	0.00606155	20.7716
ebi-a-GCST90001666	CD28+ CD45RA+ CD8dim AC	3	84799491	3.341	0.5986	2.58e-08	3408	rs74577787	T	C	0.0003	0.00905791	31.1333
ebi-a-GCST90001666	CD28+ CD45RA+ CD8dim AC	3	137006597	-0.1157	0.02368	1.09e-06	3408	rs56112048	A	C	0.3385	0.0069562	23.8588
ebi-a-GCST90001666	CD28+ CD45RA+ CD8dim AC	3	59914042	0.5934	0.1201	8.24e-07	3408	rs76313555	T	C	0.0082	0.00711229	24.398
ebi-a-GCST90001666	CD28+ CD45RA+ CD8dim AC	3	13489292	0.1195	0.02587	4.02e-06	3408	rs468979	C	T	0.755	0.00622204	21.3249
ebi-a-GCST90001666	CD28+ CD45RA+ CD8dim AC	3	170169608	6.548	1.434	5.16e-06	3408	rs146985291	G	A	0.0001	0.00608094	20.8384
ebi-a-GCST90001666	CD28+ CD45RA+ CD8dim AC	4	86967620	3.498	0.739	2.3e-06	3408	rs114437347	C	G	0.0003	0.00653139	22.3921
ebi-a-GCST90001666	CD28+ CD45RA+ CD8dim AC	4	37794059	-0.239	0.05133	3.36e-06	3408	rs35471013	T	C	0.0502	0.0063212	21.667
ebi-a-GCST90001666	CD28+ CD45RA+ CD8dim AC	4	123422719	2.077	0.4504	4.13e-06	3408	rs138960714	C	A	0.0006	0.00620119	21.2531
ebi-a-GCST90001666	CD28+ CD45RA+ CD8dim AC	6	145543700	-0.1044	0.02294	5.47e-06	3408	rs574807	A	G	0.3999	0.00604064	20.6995
ebi-a-GCST90001666	CD28+ CD45RA+ CD8dim AC	6	149114553	3.334	0.5986	2.76e-08	3408	rs112637846	A	C	0.0003	0.00902034	31.0029
ebi-a-GCST90001666	CD28+ CD45RA+ CD8dim AC	6	84554072	3.627	0.7884	4.38e-06	3408	rs113098887	A	C	0.0001	0.00617182	21.1518
ebi-a-GCST90001666	CD28+ CD45RA+ CD8dim AC	6	93203850	3.552	0.785	6.23e-06	3408	rs117403703	C	T	0.0001	0.00597181	20.4622
ebi-a-GCST90001666	CD28+ CD45RA+ CD8dim AC	7	92791863	3.826	0.8172	2.95e-06	3408	rs184082746	C	T	0.0001	0.00639071	21.9068
ebi-a-GCST90001666	CD28+ CD45RA+ CD8dim AC	7	110737584	0.2289	0.05146	8.92e-06	3408	rs80172536	C	G	0.0508	0.00577216	19.7741
ebi-a-GCST90001666	CD28+ CD45RA+ CD8dim AC	7	124954943	4.616	1.03	7.68e-06	3408	rs182236332	G	A	0.0001	0.00585876	20.0725
ebi-a-GCST90001666	CD28+ CD45RA+ CD8dim AC	7	80880540	3.637	0.7844	3.68e-06	3408	rs13243221	G	T	0.0001	0.00626875	21.486
ebi-a-GCST90001666	CD28+ CD45RA+ CD8dim AC	9	33552507	5.687	1.277	8.68e-06	3408	rs192475369	T	A	0.0001	0.00578582	19.8212
ebi-a-GCST90001666	CD28+ CD45RA+ CD8dim AC	10	119371841	1.253	0.2725	4.39e-06	3408	rs7096922	G	A	0.0015	0.00616572	21.1307
ebi-a-GCST90001666	CD28+ CD45RA+ CD8dim AC	10	91332621	4.583	1.034	9.6e-06	3408	rs80194890	G	T	0.0001	0.00573143	19.6338
ebi-a-GCST90001666	CD28+ CD45RA+ CD8dim AC	12	126913667	1.37	0.2927	2.96e-06	3408	rs117513254	G	C	0.0018	0.00638724	21.8948
ebi-a-GCST90001666	CD28+ CD45RA+ CD8dim AC	14	52982783	2.128	0.4805	9.73e-06	3408	rs141049772	C	T	0.0006	0.00572222	19.6021
ebi-a-GCST90001666	CD28+ CD45RA+ CD8dim AC	15	36040048	-0.1189	0.02586	4.43e-06	3408	rs1948650	G	A	0.7676	0.00616483	21.1277
ebi-a-GCST90001666	CD28+ CD45RA+ CD8dim AC	15	97953052	-0.4449	0.09964	8.26e-06	3408	rs72763382	G	A	0.012	0.005816	19.9252
ebi-a-GCST90001666	CD28+ CD45RA+ CD8dim AC	15	36349479	-0.1409	0.03043	3.79e-06	3408	rs12907798	T	C	0.1533	0.00625165	21.4271
ebi-a-GCST90001666	CD28+ CD45RA+ CD8dim AC	16	89718638	3.192	0.7035	5.9e-06	3408	rs149948027	T	C	0.0003	0.00600458	20.5751
ebi-a-GCST90001666	CD28+ CD45RA+ CD8dim AC	16	15158014	4.225	0.9315	5.95e-06	3408	rs117733745	A	T	0.0003	0.00600032	20.5605
ebi-a-GCST90001666	CD28+ CD45RA+ CD8dim AC	16	59010741	3.931	0.8878	9.84e-06	3408	rs144591335	G	A	0.0001	0.00571985	19.5939
ebi-a-GCST90001666	CD28+ CD45RA+ CD8dim AC	17	49196918	0.12	0.02541	2.45e-06	3408	rs1005513	C	T	0.2531	0.00650161	22.2894
ebi-a-GCST90001666	CD28+ CD45RA+ CD8dim AC	18	9939517	1.742	0.3906	8.43e-06	3408	rs10451363	C	T	0.0007	0.00580236	19.8782
ebi-a-GCST90001666	CD28+ CD45RA+ CD8dim AC	18	68968361	3.776	0.8468	8.49e-06	3408	rs77935824	G	A	0.0001	0.00580064	19.8723
ebi-a-GCST90001666	CD28+ CD45RA+ CD8dim AC	20	57132122	5.042	1.068	2.46e-06	3408	rs145827119	T	C	0.0001	0.0064973	22.2745
ebi-a-GCST90001666	CD28+ CD45RA+ CD8dim AC	20	50098150	-0.3021	0.06636	5.51e-06	3408	rs62229786	A	G	0.0283	0.00604444	20.7126
ebi-a-GCST90001666	CD28+ CD45RA+ CD8dim AC	21	32665618	0.2069	0.04657	9.2e-06	3408	rs73193728	C	T	0.0609	0.00575839	19.7267
ebi-a-GCST90001666	CD28+ CD45RA+ CD8dim AC	22	28323098	2.219	0.5005	9.57e-06	3408	rs140816141	A	G	0.0004	0.00573468	19.645
ebi-a-GCST90001690	CD28+ CD45RA+ CD8br AC	1	114684259	-0.108	0.02413	7.89e-06	3408	rs2629830	G	C	0.8443	0.0058437	20.0206
ebi-a-GCST90001690	CD28+ CD45RA+ CD8br AC	1	62672889	2.995	0.6725	8.72e-06	3408	rs142530179	G	A	0.0001	0.00578614	19.8223
ebi-a-GCST90001690	CD28+ CD45RA+ CD8br AC	1	232754676	3.551	0.7947	8.13e-06	3408	rs149023182	G	A	0.0001	0.0058245	19.9545
ebi-a-GCST90001690	CD28+ CD45RA+ CD8br AC	2	111615015	0.09093	0.01847	8.93e-07	3408	rs4849134	G	A	0.6455	0.0070616	24.2229
ebi-a-GCST90001690	CD28+ CD45RA+ CD8br AC	2	38260823	-0.1821	0.04051	7.21e-06	3408	rs73926977	G	A	0.0508	0.00589425	20.1948
ebi-a-GCST90001690	CD28+ CD45RA+ CD8br AC	2	127884901	0.1904	0.03979	1.79e-06	3408	rs78908164	T	G	0.0534	0.00667388	22.884
ebi-a-GCST90001690	CD28+ CD45RA+ CD8br AC	2	18727639	-0.1235	0.02766	8.21e-06	3408	rs10178070	C	T	0.1152	0.00581563	19.9239
ebi-a-GCST90001690	CD28+ CD45RA+ CD8br AC	2	38925155	0.1051	0.01838	1.17e-08	3408	rs11896593	C	G	0.3706	0.00950316	32.6783
ebi-a-GCST90001690	CD28+ CD45RA+ CD8br AC	2	237016087	-0.08388	0.01818	4.1e-06	3408	rs62189428	T	C	0.3526	0.00620762	21.2752
ebi-a-GCST90001690	CD28+ CD45RA+ CD8br AC	2	52593468	3.006	0.6731	8.21e-06	3408	rs111275136	A	G	0.0001	0.00581815	19.9326
ebi-a-GCST90001690	CD28+ CD45RA+ CD8br AC	3	25717920	0.7631	0.161	2.24e-06	3408	rs79777035	C	T	0.0034	0.00654875	22.4521
ebi-a-GCST90001690	CD28+ CD45RA+ CD8br AC	3	26549717	0.1225	0.02607	2.7e-06	3408	rs62248512	A	G	0.1328	0.00643704	22.0666
ebi-a-GCST90001690	CD28+ CD45RA+ CD8br AC	3	170169608	5.307	1.132	2.88e-06	3408	rs146985291	G	A	0.0001	0.00640787	21.966
ebi-a-GCST90001690	CD28+ CD45RA+ CD8br AC	4	609857	-0.4417	0.09351	2.42e-06	3408	rs142617762	A	T	0.0088	0.00650437	22.2989
ebi-a-GCST90001690	CD28+ CD45RA+ CD8br AC	4	25612506	0.4812	0.09747	8.31e-07	3408	rs11735841	A	G	0.0073	0.00710092	24.3587
ebi-a-GCST90001690	CD28+ CD45RA+ CD8br AC	4	67743517	3.557	0.7977	8.49e-06	3408	rs115574093	C	T	0.0001	0.00580046	19.8716
ebi-a-GCST90001690	CD28+ CD45RA+ CD8br AC	4	31396800	3.054	0.6848	8.45e-06	3408	rs73127385	G	A	0.0001	0.00580208	19.8772
ebi-a-GCST90001690	CD28+ CD45RA+ CD8br AC	5	83559348	0.08708	0.01839	2.28e-06	3408	rs7707297	G	C	0.3618	0.00653621	22.4088
ebi-a-GCST90001690	CD28+ CD45RA+ CD8br AC	5	42120894	-0.2192	0.0491	8.28e-06	3408	rs148593283	A	G	0.0335	0.00581415	19.9188
ebi-a-GCST90001690	CD28+ CD45RA+ CD8br AC	6	31333019	-0.158	0.03071	2.83e-07	3408	rs2853995	C	T	0.1084	0.00770717	26.4545
ebi-a-GCST90001690	CD28+ CD45RA+ CD8br AC	6	32452142	-0.1153	0.02531	5.39e-06	3408	rs1974459	G	C	0.2132	0.00605255	20.7405
ebi-a-GCST90001690	CD28+ CD45RA+ CD8br AC	6	93203850	2.765	0.6197	8.38e-06	3408	rs117403703	C	T	0.0001	0.00580762	19.8963
ebi-a-GCST90001690	CD28+ CD45RA+ CD8br AC	6	31415065	0.1259	0.021	2.27e-09	3408	rs3131627	G	A	0.5109	0.0104365	35.9218
ebi-a-GCST90001690	CD28+ CD45RA+ CD8br AC	6	148775706	1.373	0.3001	4.92e-06	3408	rs117475733	T	C	0.0004	0.0061045	20.9196
ebi-a-GCST90001690	CD28+ CD45RA+ CD8br AC	6	20193704	-0.1271	0.02797	5.72e-06	3408	rs72826622	T	C	0.1143	0.00602259	20.6372
ebi-a-GCST90001690	CD28+ CD45RA+ CD8br AC	7	92791863	3.304	0.6445	3.11e-07	3408	rs184082746	C	T	0.0001	0.00765241	26.2651
ebi-a-GCST90001690	CD28+ CD45RA+ CD8br AC	7	124954943	3.905	0.8139	1.67e-06	3408	rs182236332	G	A	0.0001	0.00670929	23.0062
ebi-a-GCST90001690	CD28+ CD45RA+ CD8br AC	7	44125650	0.3069	0.06823	7.09e-06	3408	rs74968616	T	C	0.0178	0.00590164	20.2203
ebi-a-GCST90001690	CD28+ CD45RA+ CD8br AC	9	105346840	3.772	0.8512	9.63e-06	3408	rs113447229	C	T	0.0001	0.00572909	19.6257
ebi-a-GCST90001690	CD28+ CD45RA+ CD8br AC	9	122676137	3.854	0.8653	8.73e-06	3408	rs76325389	G	A	0.0001	0.00578722	19.826
ebi-a-GCST90001690	CD28+ CD45RA+ CD8br AC	9	12800264	3.003	0.6718	8.09e-06	3408	rs142967914	C	G	0.0001	0.00582897	19.9699
ebi-a-GCST90001690	CD28+ CD45RA+ CD8br AC	9	138307613	0.164	0.03533	3.56e-06	3408	rs2987632	C	G	0.064	0.00628295	21.535
ebi-a-GCST90001690	CD28+ CD45RA+ CD8br AC	9	33552507	4.566	1.008	6.1e-06	3408	rs192475369	T	A	0.0001	0.00598473	20.5067
ebi-a-GCST90001690	CD28+ CD45RA+ CD8br AC	10	68336237	3.256	0.7301	8.48e-06	3408	rs189801254	A	C	0.0001	0.005802	19.8769
ebi-a-GCST90001690	CD28+ CD45RA+ CD8br AC	10	91332621	3.704	0.8162	5.86e-06	3408	rs80194890	G	T	0.0001	0.00600665	20.5823
ebi-a-GCST90001690	CD28+ CD45RA+ CD8br AC	11	126507219	0.1204	0.0258	3.17e-06	3408	rs12575977	T	C	0.1357	0.00634962	21.765
ebi-a-GCST90001690	CD28+ CD45RA+ CD8br AC	11	79284506	0.1377	0.02969	3.67e-06	3408	rs55645768	C	T	0.0998	0.00627213	21.4977
ebi-a-GCST90001690	CD28+ CD45RA+ CD8br AC	12	71950863	0.5847	0.1295	6.54e-06	3408	rs79293430	G	A	0.0047	0.00594617	20.3738
ebi-a-GCST90001690	CD28+ CD45RA+ CD8br AC	12	49315200	2.997	0.6725	8.6e-06	3408	rs117927481	A	G	0.0001	0.00579383	19.8488
ebi-a-GCST90001690	CD28+ CD45RA+ CD8br AC	13	84241776	1.985	0.4377	5.96e-06	3408	rs75723492	A	G	0.0004	0.00599867	20.5548
ebi-a-GCST90001690	CD28+ CD45RA+ CD8br AC	13	67157607	3.775	0.8469	8.56e-06	3408	rs9592479	C	G	0.0001	0.00579623	19.857
ebi-a-GCST90001690	CD28+ CD45RA+ CD8br AC	14	29113167	0.2261	0.04927	4.61e-06	3408	rs113911480	G	T	0.0314	0.00614131	21.0466
ebi-a-GCST90001690	CD28+ CD45RA+ CD8br AC	14	28349764	3.036	0.6813	8.6e-06	3408	rs58471414	G	T	0.0001	0.00579301	19.8459
ebi-a-GCST90001690	CD28+ CD45RA+ CD8br AC	15	36456429	-0.1685	0.03056	3.8e-08	3408	rs12901644	T	C	0.0929	0.00884172	30.3835
ebi-a-GCST90001690	CD28+ CD45RA+ CD8br AC	16	59010741	3.142	0.701	7.64e-06	3408	rs144591335	G	A	0.0001	0.00586036	20.078
ebi-a-GCST90001690	CD28+ CD45RA+ CD8br AC	16	56102938	-0.1691	0.03761	7.11e-06	3408	rs75985606	T	C	0.0587	0.00589675	20.2035
ebi-a-GCST90001690	CD28+ CD45RA+ CD8br AC	16	79205197	3.543	0.7971	9.08e-06	3408	rs111283043	C	A	0.0001	0.00576377	19.7452
ebi-a-GCST90001690	CD28+ CD45RA+ CD8br AC	17	41767457	-0.09081	0.01874	1.33e-06	3408	rs6503467	G	C	0.3257	0.006843	23.4678
ebi-a-GCST90001690	CD28+ CD45RA+ CD8br AC	18	27836611	0.08278	0.0184	7.06e-06	3408	rs2860255	A	G	0.3383	0.00590397	20.2283
ebi-a-GCST90001690	CD28+ CD45RA+ CD8br AC	18	69051316	2.989	0.6725	9.08e-06	3408	rs79934486	C	T	0.0001	0.00576312	19.743
ebi-a-GCST90001690	CD28+ CD45RA+ CD8br AC	19	56414856	-0.08242	0.01762	3.02e-06	3408	rs302838	C	T	0.4632	0.00637932	21.8675
ebi-a-GCST90001690	CD28+ CD45RA+ CD8br AC	19	53953072	0.0932	0.01901	9.86e-07	3408	rs60455861	G	T	0.321	0.00700351	24.0222
ebi-a-GCST90001690	CD28+ CD45RA+ CD8br AC	19	51829114	3.043	0.6653	4.96e-06	3408	rs142208889	T	C	0.0001	0.00610115	20.9081
ebi-a-GCST90001690	CD28+ CD45RA+ CD8br AC	20	57132122	3.748	0.8441	9.26e-06	3408	rs145827119	T	C	0.0001	0.00575184	19.7041
ebi-a-GCST90001690	CD28+ CD45RA+ CD8br AC	20	50100758	-0.2521	0.05242	1.59e-06	3408	rs62229789	T	C	0.0285	0.00674085	23.1151
ebi-a-GCST90001690	CD28+ CD45RA+ CD8br AC	21	41143748	2.835	0.6407	9.94e-06	3408	rs149926070	A	G	0.0001	0.00571228	19.5678
ebi-a-GCST90001693	CD28+ CD45RA- CD8br AC	1	246883687	-0.7813	0.1666	2.83e-06	3408	rs12124698	T	A	0.0069	0.00641198	21.9802
ebi-a-GCST90001693	CD28+ CD45RA- CD8br AC	1	199999121	-1.253	0.1905	5.53e-11	3408	rs11579717	A	G	0.0044	0.0125353	43.2372
ebi-a-GCST90001693	CD28+ CD45RA- CD8br AC	1	101744633	-0.1174	0.0257	5.05e-06	3408	rs6693121	A	C	0.4272	0.00608582	20.8552
ebi-a-GCST90001693	CD28+ CD45RA- CD8br AC	1	190079170	-1.182	0.2347	5.02e-07	3408	rs138915779	A	C	0.0034	0.00738736	25.3486
ebi-a-GCST90001693	CD28+ CD45RA- CD8br AC	1	198283058	-2.393	0.2611	8.39e-20	3408	rs541367304	A	G	0.0032	0.0240546	83.9492
ebi-a-GCST90001693	CD28+ CD45RA- CD8br AC	1	193505625	-0.4597	0.08723	1.45e-07	3408	rs60220946	T	C	0.0214	0.00808338	27.7563
ebi-a-GCST90001693	CD28+ CD45RA- CD8br AC	2	233285448	1.269	0.2858	9.27e-06	3408	rs186153147	C	G	0.0019	0.00575167	19.7035
ebi-a-GCST90001693	CD28+ CD45RA- CD8br AC	3	9087967	-0.1398	0.03068	5.38e-06	3408	rs2670003	C	T	0.7729	0.00605572	20.7515
ebi-a-GCST90001693	CD28+ CD45RA- CD8br AC	4	97974344	-3.608	0.7117	4.19e-07	3408	rs114547596	G	A	0.0007	0.00748474	25.6853
ebi-a-GCST90001693	CD28+ CD45RA- CD8br AC	4	33455497	-0.7363	0.1603	4.54e-06	3408	rs76560336	T	C	0.0063	0.00615266	21.0857
ebi-a-GCST90001693	CD28+ CD45RA- CD8br AC	5	23325233	0.2493	0.04806	2.26e-07	3408	rs35858834	T	A	0.0737	0.00783361	26.8919
ebi-a-GCST90001693	CD28+ CD45RA- CD8br AC	5	180271484	0.5675	0.1249	5.73e-06	3408	rs145673143	C	G	0.0112	0.00602122	20.6325
ebi-a-GCST90001693	CD28+ CD45RA- CD8br AC	7	83422079	-0.2333	0.05147	6.02e-06	3408	rs7808299	G	A	0.0651	0.00599254	20.5337
ebi-a-GCST90001693	CD28+ CD45RA- CD8br AC	7	109795429	0.1483	0.03258	5.53e-06	3408	rs1722056	T	C	0.1831	0.00604294	20.7074
ebi-a-GCST90001693	CD28+ CD45RA- CD8br AC	9	117697660	-0.1226	0.02749	8.41e-06	3408	rs1322060	G	C	0.3988	0.00580236	19.8782
ebi-a-GCST90001693	CD28+ CD45RA- CD8br AC	9	3374943	-0.1783	0.03641	1.02e-06	3408	rs7863863	A	G	0.8628	0.00698741	23.9666
ebi-a-GCST90001693	CD28+ CD45RA- CD8br AC	10	774793	-0.1184	0.02603	5.6e-06	3408	rs12778529	T	C	0.5817	0.0060343	20.6776
ebi-a-GCST90001693	CD28+ CD45RA- CD8br AC	10	111696639	0.1862	0.0398	2.99e-06	3408	rs11595826	C	T	0.1174	0.00638136	21.8745
ebi-a-GCST90001693	CD28+ CD45RA- CD8br AC	10	28939784	0.4924	0.1042	2.4e-06	3408	rs117198249	T	C	0.0158	0.00650976	22.3175
ebi-a-GCST90001693	CD28+ CD45RA- CD8br AC	10	90228162	-0.1243	0.02678	3.57e-06	3408	rs2488271	A	G	0.5861	0.00628181	21.5311
ebi-a-GCST90001693	CD28+ CD45RA- CD8br AC	11	77173517	0.1826	0.03834	1.99e-06	3408	rs116884829	G	A	0.132	0.00661176	22.6695
ebi-a-GCST90001693	CD28+ CD45RA- CD8br AC	13	86215727	0.1545	0.03478	9.15e-06	3408	rs67077312	T	C	0.1599	0.00575693	19.7216
ebi-a-GCST90001693	CD28+ CD45RA- CD8br AC	16	25867450	0.1499	0.03342	7.55e-06	3408	rs4644866	G	C	0.8251	0.0058686	20.1065
ebi-a-GCST90001693	CD28+ CD45RA- CD8br AC	16	7398995	-0.2328	0.04533	2.99e-07	3408	rs9924010	A	G	0.0847	0.00767974	26.3596
ebi-a-GCST90001693	CD28+ CD45RA- CD8br AC	16	54006217	-0.1977	0.0397	6.69e-07	3408	rs2160305	A	G	0.1161	0.0072241	24.7843
ebi-a-GCST90001693	CD28+ CD45RA- CD8br AC	17	42759948	-0.2801	0.06329	9.93e-06	3408	rs117391590	A	G	0.0417	0.00571436	19.575
ebi-a-GCST90001693	CD28+ CD45RA- CD8br AC	18	74998706	0.249	0.04788	2.1e-07	3408	rs34317887	G	A	0.0791	0.00787332	27.0293
ebi-a-GCST90001693	CD28+ CD45RA- CD8br AC	18	13547966	-0.1201	0.02551	2.59e-06	3408	rs7241473	T	C	0.5781	0.00646175	22.1519
ebi-a-GCST90001693	CD28+ CD45RA- CD8br AC	19	777304	-2.191	0.4827	5.86e-06	3408	rs188418491	G	A	0.0006	0.00600915	20.5909
ebi-a-GCST90001799	CD27 on T cell	1	229986965	0.2833	0.06393	9.93e-06	1838	rs79633764	T	C	0.0691	0.0105712	19.616
ebi-a-GCST90001799	CD27 on T cell	1	161479745	-0.3112	0.03296	1.06e-20	1838	rs1801274	G	A	0.3166	0.0462583	89.0496
ebi-a-GCST90001799	CD27 on T cell	2	31487659	1.007	0.2236	7.16e-06	1838	rs180734121	G	A	0.0052	0.0109145	20.2601
ebi-a-GCST90001799	CD27 on T cell	3	32533246	0.3669	0.06851	9.6e-08	1838	rs35574803	C	T	0.0566	0.0153645	28.6493
ebi-a-GCST90001799	CD27 on T cell	4	94346696	0.2628	0.05772	5.65e-06	1838	rs17272388	T	C	0.0832	0.0111527	20.7074
ebi-a-GCST90001799	CD27 on T cell	4	98085948	3.51	0.7866	8.62e-06	1838	rs148064748	G	C	0.0005	0.0107172	19.8899
ebi-a-GCST90001799	CD27 on T cell	4	21549438	-0.2828	0.06356	9.14e-06	1838	rs73252247	C	T	0.0664	0.010656	19.7751
ebi-a-GCST90001799	CD27 on T cell	6	38807887	0.3593	0.07805	4.44e-06	1838	rs62396405	G	A	0.0433	0.0113984	21.1688
ebi-a-GCST90001799	CD27 on T cell	7	139037580	0.5562	0.1216	5.08e-06	1838	rs78033918	A	G	0.0177	0.0112547	20.8988
ebi-a-GCST90001799	CD27 on T cell	8	3733148	-0.3129	0.06892	5.99e-06	1838	rs61590681	C	T	0.0541	0.01109	20.5896
ebi-a-GCST90001799	CD27 on T cell	9	132142740	0.3983	0.08057	8.38e-07	1838	rs111986434	A	G	0.0411	0.0131218	24.4119
ebi-a-GCST90001799	CD27 on T cell	10	52916173	-0.1474	0.03213	4.78e-06	1838	rs7893773	T	C	0.556	0.011321	21.0233
ebi-a-GCST90001799	CD27 on T cell	10	66846516	0.434	0.09296	3.25e-06	1838	rs10996192	A	C	0.0299	0.0117198	21.7728
ebi-a-GCST90001799	CD27 on T cell	11	131356267	0.1651	0.03589	4.47e-06	1838	rs4937631	A	G	0.7369	0.0113823	21.1385
ebi-a-GCST90001799	CD27 on T cell	12	124564198	1.289	0.2514	3.25e-07	1838	rs184776859	A	G	0.0041	0.0141014	26.2605
ebi-a-GCST90001799	CD27 on T cell	12	45593682	0.4051	0.08047	5.25e-07	1838	rs10785556	A	G	0.0394	0.0136008	25.3153
ebi-a-GCST90001799	CD27 on T cell	13	108846787	0.1754	0.03829	4.96e-06	1838	rs9520817	G	A	0.7709	0.0112879	20.9612
ebi-a-GCST90001799	CD27 on T cell	13	67666819	-0.3131	0.06875	5.6e-06	1838	rs75211095	A	G	0.0588	0.0111584	20.718
ebi-a-GCST90001799	CD27 on T cell	16	56916197	-0.8084	0.1781	6e-06	1838	rs35116758	T	C	0.0082	0.0110851	20.5803
ebi-a-GCST90001799	CD27 on T cell	18	33793953	0.1531	0.03229	2.3e-06	1838	rs2848587	C	A	0.4181	0.0120834	22.4565
ebi-a-GCST90001799	CD27 on T cell	20	58825491	-0.3725	0.08146	5.13e-06	1838	rs11698768	T	C	0.0384	0.0112488	20.8877
ebi-a-GCST90001823	IgD on IgD+ CD38- unsw mem	1	156110167	0.1933	0.04227	5.11e-06	1834	rs568035	T	C	0.2154	0.0112739	20.8894
ebi-a-GCST90001823	IgD on IgD+ CD38- unsw mem	6	29392503	0.2083	0.04693	9.63e-06	1834	rs7754054	G	C	0.1726	0.0106277	19.679
ebi-a-GCST90001823	IgD on IgD+ CD38- unsw mem	6	31424607	-0.2313	0.0419	3.84e-08	1834	rs3093971	A	G	0.2816	0.0163443	30.4403
ebi-a-GCST90001823	IgD on IgD+ CD38- unsw mem	6	74955867	-0.4734	0.1069	9.96e-06	1834	rs56247432	T	C	0.0262	0.0105799	19.5897
ebi-a-GCST90001823	IgD on IgD+ CD38- unsw mem	6	29944979	-0.1954	0.04123	2.29e-06	1834	rs2735071	C	G	0.3116	0.0120986	22.4362
ebi-a-GCST90001823	IgD on IgD+ CD38- unsw mem	6	32603007	-0.2692	0.04397	1.12e-09	1834	rs2040406	G	A	0.3212	0.0200286	37.4424
ebi-a-GCST90001823	IgD on IgD+ CD38- unsw mem	6	42913071	0.4413	0.08176	7.63e-08	1834	rs546103177	A	G	0.0463	0.0156366	29.1013
ebi-a-GCST90001823	IgD on IgD+ CD38- unsw mem	7	153304156	0.1883	0.04202	7.88e-06	1834	rs10277136	C	T	0.7961	0.0108308	20.0592
ebi-a-GCST90001823	IgD on IgD+ CD38- unsw mem	7	10147518	0.2714	0.06124	9.89e-06	1834	rs111505634	C	T	0.0883	0.0105956	19.6189
ebi-a-GCST90001823	IgD on IgD+ CD38- unsw mem	8	13061713	0.1535	0.03459	9.66e-06	1834	rs919590	G	T	0.5692	0.0106237	19.6717
ebi-a-GCST90001823	IgD on IgD+ CD38- unsw mem	10	73404650	0.1865	0.04008	3.52e-06	1834	rs10823811	T	C	0.7612	0.0116682	21.6286
ebi-a-GCST90001823	IgD on IgD+ CD38- unsw mem	11	11497311	0.4239	0.0944	7.56e-06	1834	rs72863094	G	A	0.0327	0.0108751	20.1423
ebi-a-GCST90001823	IgD on IgD+ CD38- unsw mem	11	9145922	0.4649	0.09826	2.41e-06	1834	rs74717895	A	G	0.0311	0.0120586	22.361
ebi-a-GCST90001823	IgD on IgD+ CD38- unsw mem	12	103294260	0.1774	0.03992	9.35e-06	1834	rs79841057	A	G	0.2448	0.0106531	19.7266
ebi-a-GCST90001823	IgD on IgD+ CD38- unsw mem	14	106306841	-0.6783	0.04125	9.01e-57	1834	rs709589	T	C	0.4528	0.12849	270.098
ebi-a-GCST90001823	IgD on IgD+ CD38- unsw mem	14	106644507	0.5152	0.101	3.76e-07	1834	rs28723652	A	C	0.045	0.0139891	25.9917
ebi-a-GCST90001823	IgD on IgD+ CD38- unsw mem	14	103824600	0.303	0.06493	3.29e-06	1834	rs117303087	G	C	0.0714	0.0117346	21.7531
ebi-a-GCST90001823	IgD on IgD+ CD38- unsw mem	15	60339435	0.4091	0.0885	4.06e-06	1834	rs78288740	C	T	0.0363	0.0115171	21.3451
ebi-a-GCST90001823	IgD on IgD+ CD38- unsw mem	18	7562317	0.2199	0.04952	9.51e-06	1834	rs539975	T	C	0.1355	0.0106376	19.6977
ebi-a-GCST90001839	CD3 on EM CD8br	1	167407517	0.2289	0.04072	2.08e-08	2912	rs2480679	G	A	0.8652	0.0107349	31.5775
ebi-a-GCST90001839	CD3 on EM CD8br	1	167461391	-0.1298	0.02794	3.53e-06	2912	rs858545	C	A	0.5769	0.00735696	21.5674
ebi-a-GCST90001839	CD3 on EM CD8br	1	167419839	0.3371	0.02703	8.2e-35	2912	rs2988279	A	G	0.4845	0.0507033	155.427
ebi-a-GCST90001839	CD3 on EM CD8br	2	215812660	0.1417	0.02899	1.07e-06	2912	rs17879522	T	C	0.3532	0.00813773	23.8751
ebi-a-GCST90001839	CD3 on EM CD8br	4	34352645	-1.001	0.2243	8.49e-06	2912	rs115636363	C	G	0.0036	0.00679294	19.9027
ebi-a-GCST90001839	CD3 on EM CD8br	5	166579156	0.349	0.07776	7.44e-06	2912	rs139305287	A	G	0.0306	0.00686994	20.1298
ebi-a-GCST90001839	CD3 on EM CD8br	7	5305788	0.4396	0.09739	6.61e-06	2912	rs7782316	T	C	0.0203	0.00694812	20.3605
ebi-a-GCST90001839	CD3 on EM CD8br	9	110113919	0.3406	0.07566	6.99e-06	2912	rs817854	G	A	0.9653	0.0069112	20.2515
ebi-a-GCST90001839	CD3 on EM CD8br	10	480161	-0.3449	0.07401	3.3e-06	2912	rs117820643	A	G	0.0361	0.00740265	21.7024
ebi-a-GCST90001839	CD3 on EM CD8br	11	5483133	0.1451	0.03057	2.18e-06	2912	rs10838150	T	C	0.3101	0.00767725	22.5136
ebi-a-GCST90001839	CD3 on EM CD8br	11	20849758	-0.2143	0.04699	5.28e-06	2912	rs327018	G	A	0.0931	0.00709171	20.7843
ebi-a-GCST90001839	CD3 on EM CD8br	11	123569986	0.1308	0.0279	2.88e-06	2912	rs10893076	T	C	0.4128	0.00749118	21.9639
ebi-a-GCST90001839	CD3 on EM CD8br	12	132405421	-0.2789	0.06192	6.93e-06	2912	rs7300908	T	C	0.0525	0.00691876	20.2739
ebi-a-GCST90001839	CD3 on EM CD8br	12	65100884	-0.1272	0.02748	3.87e-06	2912	rs516590	T	C	0.4557	0.00730408	21.4113
ebi-a-GCST90001839	CD3 on EM CD8br	12	3170906	0.1745	0.03831	5.47e-06	2912	rs10848778	G	C	0.147	0.00707444	20.7333
ebi-a-GCST90001839	CD3 on EM CD8br	12	105926700	-0.1281	0.02845	6.97e-06	2912	rs10778410	C	T	0.4026	0.006914	20.2598
ebi-a-GCST90001839	CD3 on EM CD8br	16	50213168	0.2244	0.0439	3.41e-07	2912	rs62029957	A	G	0.109	0.00889295	26.1107
ebi-a-GCST90001839	CD3 on EM CD8br	16	50674103	2.166	0.4812	7.01e-06	2912	rs12918439	T	C	0.0007	0.00690976	20.2473
ebi-a-GCST90001839	CD3 on EM CD8br	16	1790546	0.4762	0.106	7.35e-06	2912	rs117524375	T	C	0.0177	0.00688297	20.1683
ebi-a-GCST90001839	CD3 on EM CD8br	18	48685445	-0.6608	0.12	3.96e-08	2912	rs17664049	T	C	0.013	0.0103059	30.3026
ebi-a-GCST90001852	CD3 on CD39+ resting Treg	1	167500815	0.141	0.02902	1.24e-06	2649	rs704859	C	T	0.6574	0.008833	23.5893
ebi-a-GCST90001852	CD3 on CD39+ resting Treg	1	167433056	0.3265	0.02759	1.57e-31	2649	rs1723016	C	T	0.4579	0.050212	139.938
ebi-a-GCST90001852	CD3 on CD39+ resting Treg	1	167603757	0.2106	0.0431	1.08e-06	2649	rs16859347	C	T	0.1166	0.00893271	23.858
ebi-a-GCST90001852	CD3 on CD39+ resting Treg	3	64946405	-0.3477	0.07625	5.33e-06	2649	rs143008344	T	C	0.034	0.00778847	20.7779
ebi-a-GCST90001852	CD3 on CD39+ resting Treg	4	172921509	-0.3976	0.08847	7.28e-06	2649	rs145172244	G	A	0.026	0.00756693	20.1824
ebi-a-GCST90001852	CD3 on CD39+ resting Treg	4	174188120	-0.3578	0.06759	1.29e-07	2649	rs73001512	G	A	0.0474	0.010468	28.0019
ebi-a-GCST90001852	CD3 on CD39+ resting Treg	6	90475932	-1.461	0.3293	9.54e-06	2649	rs150879948	G	C	0.0017	0.00737598	19.6693
ebi-a-GCST90001852	CD3 on CD39+ resting Treg	6	16006964	-0.124	0.02796	9.58e-06	2649	rs12215509	A	G	0.5413	0.00737012	19.6536
ebi-a-GCST90001852	CD3 on CD39+ resting Treg	6	118123272	-0.2843	0.06072	2.98e-06	2649	rs7741756	A	G	0.0536	0.00820784	21.906
ebi-a-GCST90001852	CD3 on CD39+ resting Treg	7	30998786	-0.4108	0.09013	5.4e-06	2649	rs185763975	A	G	0.0243	0.00778122	20.7584
ebi-a-GCST90001852	CD3 on CD39+ resting Treg	9	104759303	-0.7337	0.1616	5.91e-06	2649	rs16921089	T	G	0.0076	0.00772158	20.5981
ebi-a-GCST90001852	CD3 on CD39+ resting Treg	9	9165321	0.2475	0.04999	7.88e-07	2649	rs16929000	A	T	0.0891	0.00916858	24.4938
ebi-a-GCST90001852	CD3 on CD39+ resting Treg	10	121310166	-1.009	0.2109	1.8e-06	2649	rs61874707	A	G	0.0043	0.00856664	22.8718
ebi-a-GCST90001852	CD3 on CD39+ resting Treg	10	100127250	-0.3906	0.08768	8.73e-06	2649	rs79844317	T	C	0.0257	0.00743601	19.8306
ebi-a-GCST90001852	CD3 on CD39+ resting Treg	11	133249133	-0.9135	0.2032	7.27e-06	2649	rs78574867	C	T	0.0047	0.00757159	20.1949
ebi-a-GCST90001852	CD3 on CD39+ resting Treg	13	79717709	-1.212	0.2512	1.47e-06	2649	rs140395477	G	C	0.003	0.00871132	23.2615
ebi-a-GCST90001852	CD3 on CD39+ resting Treg	16	90107716	-0.1335	0.03002	9.02e-06	2649	rs55799444	T	C	0.5185	0.00741018	19.7612
ebi-a-GCST90001852	CD3 on CD39+ resting Treg	17	48077390	-0.2807	0.06279	8.13e-06	2649	rs12449842	G	A	0.0532	0.00748786	19.9699
ebi-a-GCST90001852	CD3 on CD39+ resting Treg	19	10553511	-0.3739	0.0818	5.09e-06	2649	rs146187364	C	T	0.0304	0.00782547	20.8774
ebi-a-GCST90001852	CD3 on CD39+ resting Treg	21	30275535	0.1575	0.03425	4.48e-06	2649	rs2832129	C	G	0.2055	0.00791963	21.1306
ieu-a-984	Lung adenocarcinoma	1	77967507	0.161933	0.026833	1.59e-09	65864	rs71658797	A	T	0.10262	0.00482958	319.629
ieu-a-984	Lung adenocarcinoma	3	189357602	-0.114672	0.016237	1.64e-12	65864	rs13314271	C	T	0.49468	0.00657409	435.848
ieu-a-984	Lung adenocarcinoma	5	1311693	-0.150881	0.016577	8.89e-20	65864	rs6866294	A	T	0.408136	0.0109983	732.426
ieu-a-984	Lung adenocarcinoma	5	1287194	-0.205652	0.017069	1.98e-33	65864	rs2853677	A	G	0.575827	0.02066	1389.42
ieu-a-984	Lung adenocarcinoma	8	32403573	-0.119731	0.019457	7.57e-10	65864	rs7823498	T	C	0.782771	0.00487524	322.666
ieu-a-984	Lung adenocarcinoma	9	21830157	0.156897	0.025426	6.8e-10	65864	rs885518	G	A	0.100556	0.00445288	294.588
ieu-a-984	Lung adenocarcinoma	9	22066572	0.176569	0.029196	1.47e-09	65864	rs28557075	A	G	0.093271	0.00527331	349.152
ieu-a-984	Lung adenocarcinoma	10	105694301	0.162693	0.026705	1.11e-09	65864	rs7902587	T	C	0.103952	0.00493096	326.372
ieu-a-984	Lung adenocarcinoma	11	118125625	-0.106499	0.016257	5.71e-11	65864	rs1056562	C	T	0.527018	0.00565446	374.532
ieu-a-984	Lung adenocarcinoma	13	79261949	-0.786636	0.140618	2.22e-08	54591	rs182858539	G	T	0.003659	0.00451178	298.502
ieu-a-984	Lung adenocarcinoma	15	49376624	-0.15644	0.018876	1.15e-16	65864	rs77468143	C	T	0.254242	0.00928049	616.957
ieu-a-984	Lung adenocarcinoma	15	78857986	0.236491	0.016749	2.89e-45	65864	rs55781567	G	C	0.357607	0.025696	1737.03
ieu-a-984	Lung adenocarcinoma	19	41353107	0.120742	0.01871	1.09e-10	60770	rs56113850	C	T	0.554742	0.00720194	477.775
ieu-a-984	Lung adenocarcinoma	20	62326579	0.148463	0.025917	1.01e-08	65864	rs41309931	T	G	0.117438	0.00456899	302.304

## Sheet: Table S2(工作表1)
Table S2. The heterogeneity test was performed with Cochran’s Q statistic
id.exposure	id.outcome	outcome	exposure	method	Q	Q_df	Q_pval
ebi-a-GCST90018807	ieu-a-984	LUAD	COPD	MR Egger	226.718	17	1.147e-38
ebi-a-GCST90018807	ieu-a-984	LUAD	COPD	Inverse variance weighted	228.176	18	2.16708e-38
ebi-a-GCST90018807	ieu-a-984	LUAD	COPD	After adjudted MR Egger	20.1545	13	0.0914234
ebi-a-GCST90018807	ieu-a-984	LUAD	COPD	After adjudted Inverse variance weighted	20.1691	14	0.1249
ebi-a-GCST90018807	ebi-a-GCST90001601	Lymphocyte Absolute Count	COPD	MR Egger	11.2346	9	0.259968
ebi-a-GCST90018807	ebi-a-GCST90001601	Lymphocyte Absolute Count	COPD	Inverse variance weighted	12.5555	10	0.249599
ebi-a-GCST90018807	ebi-a-GCST90001590	CD4+ T cell Absolute Count	COPD	MR Egger	9.53053	9	0.389809
ebi-a-GCST90018807	ebi-a-GCST90001590	CD4+ T cell Absolute Count	COPD	Inverse variance weighted	10.6055	10	0.389065
ebi-a-GCST90018807	ebi-a-GCST90001603	T cell Absolute Count	COPD	MR Egger	11.1192	9	0.267628
ebi-a-GCST90018807	ebi-a-GCST90001603	T cell Absolute Count	COPD	Inverse variance weighted	14.8411	10	0.137962
ebi-a-GCST90018807	ebi-a-GCST90001545	Terminally Differentiated CD4+ T cell Absolute Count	COPD	MR Egger	9.86409	9	0.361599
ebi-a-GCST90018807	ebi-a-GCST90001545	Terminally Differentiated CD4+ T cell Absolute Count	COPD	Inverse variance weighted	10.5131	10	0.39669
ebi-a-GCST90018807	ebi-a-GCST90001609	CD4+ CD8dim T cell Absolute Count	COPD	MR Egger	6.8377	9	0.654012
ebi-a-GCST90018807	ebi-a-GCST90001609	CD4+ CD8dim T cell Absolute Count	COPD	Inverse variance weighted	9.40133	10	0.494486
ebi-a-GCST90018807	ebi-a-GCST90001560	CD45RA+ CD8+ T cell Absolute Count	COPD	MR Egger	8.97357	9	0.439718
ebi-a-GCST90018807	ebi-a-GCST90001560	CD45RA+ CD8+ T cell Absolute Count	COPD	Inverse variance weighted	12.8852	10	0.23016
ebi-a-GCST90018807	ebi-a-GCST90001605	T cell %leukocyte	COPD	MR Egger	7.60363	9	0.57453
ebi-a-GCST90018807	ebi-a-GCST90001605	T cell %leukocyte	COPD	Inverse variance weighted	9.78818	10	0.45927
ebi-a-GCST90018807	ebi-a-GCST90001852	CD3 on CD39+ resting CD4 regulatory T cell	COPD	MR Egger	5.9839	9	0.741529
ebi-a-GCST90018807	ebi-a-GCST90001852	CD3 on CD39+ resting CD4 regulatory T cell	COPD	Inverse variance weighted	5.99981	10	0.815279
ebi-a-GCST90018807	ebi-a-GCST90001602	Lymphocyte %leukocyte	COPD	MR Egger	6.94006	9	0.64336
ebi-a-GCST90018807	ebi-a-GCST90001602	Lymphocyte %leukocyte	COPD	Inverse variance weighted	7.33388	10	0.693593
ebi-a-GCST90018807	ebi-a-GCST90001513	CD4 regulatory T cell Absolute Count	COPD	MR Egger	4.37038	9	0.88539
ebi-a-GCST90018807	ebi-a-GCST90001513	CD4 regulatory T cell Absolute Count	COPD	Inverse variance weighted	4.46319	10	0.924043
ebi-a-GCST90018807	ebi-a-GCST90001642	B cell Absolute Count	COPD	MR Egger	6.62724	9	0.675866
ebi-a-GCST90018807	ebi-a-GCST90001642	B cell Absolute Count	COPD	Inverse variance weighted	6.6328	10	0.759597
ebi-a-GCST90018807	ebi-a-GCST90001652	Granulocyte %leukocyte	COPD	MR Egger	6.39442	9	0.699886
ebi-a-GCST90018807	ebi-a-GCST90001652	Granulocyte %leukocyte	COPD	Inverse variance weighted	6.55816	10	0.766395
ebi-a-GCST90018807	ebi-a-GCST90001501	Activated & secreting CD4 regulatory T cell Absolute Count	COPD	MR Egger	2.28039	9	0.986219
ebi-a-GCST90018807	ebi-a-GCST90001501	Activated & secreting CD4 regulatory T cell Absolute Count	COPD	Inverse variance weighted	2.39211	10	0.992356
ebi-a-GCST90018807	ebi-a-GCST90001557	Terminally Differentiated CD8+ T cell Absolute Count	COPD	MR Egger	11.1801	9	0.263565
ebi-a-GCST90018807	ebi-a-GCST90001557	Terminally Differentiated CD8+ T cell Absolute Count	COPD	Inverse variance weighted	15.4568	10	0.116274
ebi-a-GCST90018807	ebi-a-GCST90001579	CD14- CD16+ monocyte Absolute Count	COPD	MR Egger	7.41931	9	0.59355
ebi-a-GCST90018807	ebi-a-GCST90001579	CD14- CD16+ monocyte Absolute Count	COPD	Inverse variance weighted	7.75103	10	0.653141
ebi-a-GCST90018807	ebi-a-GCST90001534	CD45RA- CD4+ T cell Absolute Count	COPD	MR Egger	7.95797	9	0.538388
ebi-a-GCST90018807	ebi-a-GCST90001534	CD45RA- CD4+ T cell Absolute Count	COPD	Inverse variance weighted	8.80584	10	0.550624
ebi-a-GCST90018807	ebi-a-GCST90001542	Effector Memory CD4+ T cell Absolute Count	COPD	MR Egger	6.53078	9	0.685842
ebi-a-GCST90018807	ebi-a-GCST90001542	Effector Memory CD4+ T cell Absolute Count	COPD	Inverse variance weighted	9.46469	10	0.488642
ebi-a-GCST90018807	ebi-a-GCST90001492	Secreting CD4 regulatory T cell Absolute Count	COPD	MR Egger	1.98051	9	0.991772
ebi-a-GCST90018807	ebi-a-GCST90001492	Secreting CD4 regulatory T cell Absolute Count	COPD	Inverse variance weighted	2.02176	10	0.996171
ebi-a-GCST90018807	ebi-a-GCST90001580	CD14+ CD16+ monocyte Absolute Count	COPD	MR Egger	6.70614	9	0.667684
ebi-a-GCST90018807	ebi-a-GCST90001580	CD14+ CD16+ monocyte Absolute Count	COPD	Inverse variance weighted	6.94557	10	0.730574
ebi-a-GCST90018807	ebi-a-GCST90001666	CD28+ CD45RA+ CD8dim T cell Absolute Count	COPD	MR Egger	9.25126	9	0.414412
ebi-a-GCST90018807	ebi-a-GCST90001666	CD28+ CD45RA+ CD8dim T cell Absolute Count	COPD	Inverse variance weighted	12.1407	10	0.275748
ebi-a-GCST90018807	ebi-a-GCST90001594	CD4+CD8+ T cell Absolute Count	COPD	MR Egger	7.76833	9	0.557651
ebi-a-GCST90018807	ebi-a-GCST90001594	CD4+CD8+ T cell Absolute Count	COPD	Inverse variance weighted	7.77233	10	0.651064
ebi-a-GCST90018807	ebi-a-GCST90001498	Activated & resting CD4 regulatory T cell Absolute Count	COPD	MR Egger	9.79785	9	0.367097
ebi-a-GCST90018807	ebi-a-GCST90001498	Activated & resting CD4 regulatory T cell Absolute Count	COPD	Inverse variance weighted	10.1099	10	0.430902
ebi-a-GCST90018807	ebi-a-GCST90001540	Naive CD4+ T cell Absolute Count	COPD	MR Egger	15.1872	9	0.0859206
ebi-a-GCST90018807	ebi-a-GCST90001540	Naive CD4+ T cell Absolute Count	COPD	Inverse variance weighted	15.2879	10	0.121914
ebi-a-GCST90018807	ebi-a-GCST90001486	Activated CD4 regulatory T cell Absolute Count	COPD	MR Egger	5.63163	9	0.776144
ebi-a-GCST90018807	ebi-a-GCST90001486	Activated CD4 regulatory T cell Absolute Count	COPD	Inverse variance weighted	6.26635	10	0.792411
ebi-a-GCST90018807	ebi-a-GCST90001586	CD14+ CD16- monocyte %monocyte	COPD	MR Egger	6.84058	9	0.653713
ebi-a-GCST90018807	ebi-a-GCST90001586	CD14+ CD16- monocyte %monocyte	COPD	Inverse variance weighted	7.52002	10	0.675608
ebi-a-GCST90018807	ebi-a-GCST90001611	CD4+ CD8dim T cell %leukocyte	COPD	MR Egger	7.89497	9	0.544764
ebi-a-GCST90018807	ebi-a-GCST90001611	CD4+ CD8dim T cell %leukocyte	COPD	Inverse variance weighted	9.67362	10	0.469579
ebi-a-GCST90018807	ebi-a-GCST90001551	Naive CD8+ T cell Absolute Count	COPD	MR Egger	5.23756	9	0.813127
ebi-a-GCST90018807	ebi-a-GCST90001551	Naive CD8+ T cell Absolute Count	COPD	Inverse variance weighted	6.316	10	0.788053
ebi-a-GCST90018807	ebi-a-GCST90001693	CD28+ CD45RA- CD8+ T cell Absolute Count	COPD	MR Egger	6.66203	9	0.672259
ebi-a-GCST90018807	ebi-a-GCST90001693	CD28+ CD45RA- CD8+ T cell Absolute Count	COPD	Inverse variance weighted	10.1183	10	0.43018
ebi-a-GCST90018807	ebi-a-GCST90001799	CD27 on T cell	COPD	MR Egger	5.93342	9	0.746563
ebi-a-GCST90018807	ebi-a-GCST90001799	CD27 on T cell	COPD	Inverse variance weighted	9.88746	10	0.450422
ebi-a-GCST90018807	ebi-a-GCST90001538	Central Memory CD4+ T cell %CD4+ T cell	COPD	MR Egger	6.82925	9	0.654891
ebi-a-GCST90018807	ebi-a-GCST90001538	Central Memory CD4+ T cell %CD4+ T cell	COPD	Inverse variance weighted	9.77534	10	0.46042
ebi-a-GCST90018807	ebi-a-GCST90001639	CD3- lymphocyte Absolute Count	COPD	MR Egger	12.0229	9	0.212022
ebi-a-GCST90018807	ebi-a-GCST90001639	CD3- lymphocyte Absolute Count	COPD	Inverse variance weighted	12.3014	10	0.265389
ebi-a-GCST90018807	ebi-a-GCST90001690	CD28+ CD45RA+ CD8+ T cell Absolute Count	COPD	MR Egger	5.77714	9	0.762
ebi-a-GCST90018807	ebi-a-GCST90001690	CD28+ CD45RA+ CD8+ T cell Absolute Count	COPD	Inverse variance weighted	7.63256	10	0.664679
ebi-a-GCST90018807	ebi-a-GCST90001610	CD4+ CD8dim T cell %lymphocyte	COPD	MR Egger	8.72609	9	0.462933
ebi-a-GCST90018807	ebi-a-GCST90001610	CD4+ CD8dim T cell %lymphocyte	COPD	Inverse variance weighted	9.85982	10	0.452876
ebi-a-GCST90018807	ebi-a-GCST90001578	Transitional B cell %lymphocyte	COPD	MR Egger	6.35912	9	0.703507
ebi-a-GCST90018807	ebi-a-GCST90001578	Transitional B cell %lymphocyte	COPD	Inverse variance weighted	12.0961	10	0.278675
ebi-a-GCST90018807	ebi-a-GCST90001587	CD16+ monocyte %monocyte	COPD	MR Egger	6.20207	9	0.719536
ebi-a-GCST90018807	ebi-a-GCST90001587	CD16+ monocyte %monocyte	COPD	Inverse variance weighted	6.87942	10	0.736777
ebi-a-GCST90018807	ebi-a-GCST90001504	CD25++ CD4+ T cell Absolute Count	COPD	MR Egger	3.4468	9	0.943924
ebi-a-GCST90018807	ebi-a-GCST90001504	CD25++ CD4+ T cell Absolute Count	COPD	Inverse variance weighted	4.35696	10	0.92981
ebi-a-GCST90018807	ebi-a-GCST90001512	CD25++ CD45RA- CD4 not regulatory T cell %T cell	COPD	MR Egger	4.42899	9	0.880981
ebi-a-GCST90018807	ebi-a-GCST90001512	CD25++ CD45RA- CD4 not regulatory T cell %T cell	COPD	Inverse variance weighted	4.57163	10	0.917899
ebi-a-GCST90018807	ebi-a-GCST90001624	HLA DR+ CD4+ T cell Absolute Count	COPD	MR Egger	13.0824	9	0.158915
ebi-a-GCST90018807	ebi-a-GCST90001624	HLA DR+ CD4+ T cell Absolute Count	COPD	Inverse variance weighted	14.0008	10	0.172957
ebi-a-GCST90018807	ebi-a-GCST90001839	CD3 on Effector Memory CD8+ T cell	COPD	MR Egger	11.1798	9	0.263584
ebi-a-GCST90018807	ebi-a-GCST90001839	CD3 on Effector Memory CD8+ T cell	COPD	Inverse variance weighted	11.2811	10	0.336041
ebi-a-GCST90018807	ebi-a-GCST90001823	IgD on IgD+ CD38- unswitched memory B cell	COPD	MR Egger	6.73163	9	0.665038
ebi-a-GCST90018807	ebi-a-GCST90001823	IgD on IgD+ CD38- unswitched memory B cell	COPD	Inverse variance weighted	7.03132	10	0.722484
ebi-a-GCST90001498	ieu-a-984	LUAD	Activated & resting Treg AC	MR Egger	22.042	30	0.852511
ebi-a-GCST90001498	ieu-a-984	LUAD	Activated & resting Treg AC	Inverse variance weighted	23.2784	31	0.83885
ebi-a-GCST90001501	ieu-a-984	LUAD	Activated & secreting Treg AC	MR Egger	28.4572	37	0.841976
ebi-a-GCST90001501	ieu-a-984	LUAD	Activated & secreting Treg AC	Inverse variance weighted	28.6629	38	0.863402
ebi-a-GCST90001512	ieu-a-984	LUAD	CD25hi CD45RA- CD4 not Treg %T cell	MR Egger	35.1662	45	0.853541
ebi-a-GCST90001512	ieu-a-984	LUAD	CD25hi CD45RA- CD4 not Treg %T cell	Inverse variance weighted	38.5165	46	0.77532
ebi-a-GCST90001534	ieu-a-984	LUAD	CD45RA- CD4+ AC	MR Egger	17.6224	27	0.914638
ebi-a-GCST90001534	ieu-a-984	LUAD	CD45RA- CD4+ AC	Inverse variance weighted	19.9506	28	0.86626
ebi-a-GCST90001560	ieu-a-984	LUAD	CD45RA+ CD8br AC	MR Egger	57.3733	49	0.192574
ebi-a-GCST90001560	ieu-a-984	LUAD	CD45RA+ CD8br AC	Inverse variance weighted	60.9913	50	0.137164
ebi-a-GCST90001587	ieu-a-984	LUAD	CD16+ monocyte %monocyte	MR Egger	32.8566	42	0.842948
ebi-a-GCST90001587	ieu-a-984	LUAD	CD16+ monocyte %monocyte	Inverse variance weighted	34.9641	43	0.803485
ebi-a-GCST90001609	ieu-a-984	LUAD	CD4+ CD8dim AC	MR Egger	46.4494	28	0.0565058
ebi-a-GCST90001609	ieu-a-984	LUAD	CD4+ CD8dim AC	Inverse variance weighted	46.7441	29	0.0597624
ebi-a-GCST90001639	ieu-a-984	LUAD	CD3- lymphocyte AC	MR Egger	27.4533	32	0.696111
ebi-a-GCST90001639	ieu-a-984	LUAD	CD3- lymphocyte AC	Inverse variance weighted	27.8158	33	0.72297
ebi-a-GCST90001652	ieu-a-984	LUAD	Granulocyte %leukocyte	MR Egger	61.149	43	0.0635606
ebi-a-GCST90001652	ieu-a-984	LUAD	Granulocyte %leukocyte	Inverse variance weighted	61.1508	44	0.0643305
ebi-a-GCST90001666	ieu-a-984	LUAD	CD28+ CD45RA+ CD8dim AC	MR Egger	90.0422	87	0.390345
ebi-a-GCST90001666	ieu-a-984	LUAD	CD28+ CD45RA+ CD8dim AC	Inverse variance weighted	90.6822	88	0.401171
ebi-a-GCST90001852	ieu-a-984	LUAD	CD3 on CD39+ resting Treg	MR Egger	20.8204	33	0.950794
ebi-a-GCST90001852	ieu-a-984	LUAD	CD3 on CD39+ resting Treg	Inverse variance weighted	21.6081	34	0.950946
ebi-a-GCST90001498	ebi-a-GCST90018807	COPD	Activated & resting CD4 regulatory T cell	MR Egger	14.6238	17	0.622558
ebi-a-GCST90001498	ebi-a-GCST90018807	COPD	Activated & resting CD4 regulatory T cell	Inverse variance weighted	14.856	18	0.671828
ebi-a-GCST90001501	ebi-a-GCST90018807	COPD	Activated & secreting CD4 regulatory T cell Absolute Count || id:ebi-a-GCST90001501	MR Egger	28.7718	21	0.119588
ebi-a-GCST90001501	ebi-a-GCST90018807	COPD	Activated & secreting CD4 regulatory T cell Absolute Count || id:ebi-a-GCST90001501	Inverse variance weighted	28.8027	22	0.150582
ieu-a-984	ebi-a-GCST90001498	Activated & resting CD4 regulatory T cell Absolute Count || id:ebi-a-GCST90001498	LUAD	MR Egger	26.0022	9	0.00204128
ieu-a-984	ebi-a-GCST90001498	Activated & resting CD4 regulatory T cell Absolute Count || id:ebi-a-GCST90001498	LUAD	Inverse variance weighted	26.4359	10	0.00319608
ieu-a-984	ebi-a-GCST90001501	Activated & secreting CD4 regulatory T cell Absolute Count || id:ebi-a-GCST90001501	LUAD	MR Egger	23.2339	9	0.00569189
ieu-a-984	ebi-a-GCST90001501	Activated & secreting CD4 regulatory T cell Absolute Count || id:ebi-a-GCST90001501	LUAD	Inverse variance weighted	23.6548	10	0.00857136
ieu-a-984	ebi-a-GCST90018807	COPD	LUAD	MR Egger	121.026	10	3.13e-21
ieu-a-984	ebi-a-GCST90018807	COPD	LUAD	Inverse variance weighted	122.491	11	5.71e-21
ieu-a-984	ebi-a-GCST90018807	COPD	LUAD	After adjusted MR Egger	11.3352	7	0.12465
ieu-a-984	ebi-a-GCST90018807	COPD	LUAD	After adjusted Inverse variance weighted	12.7719	8	0.119943

## Sheet: Table S3(工作表1)
Table S3. The pleiotropy test was assessed by MR-Egger intercept test and MR-PRESSO method
id.exposure	id.outcome	outcome	exposure	egger_intercept	se	pval	MR-PRESSO.P
ebi-a-GCST90018807	ieu-a-984	LUAD	COPD	-0.0160662	0.0485834	0.744917	<0.001
ebi-a-GCST90018807	ieu-a-984	LUAD	COPD	-0.00242632	0.0250483	0.92431	0.147
ebi-a-GCST90018807	ebi-a-GCST90001486	Activated CD4 regulatory T cell Absolute Count	COPD	0.0205727	0.0258226	0.446136	0.791
ebi-a-GCST90018807	ebi-a-GCST90001492	Secreting CD4 regulatory T cell Absolute Count	COPD	0.00539952	0.0265862	0.843578	0.999
ebi-a-GCST90018807	ebi-a-GCST90001498	Activated & resting CD4 regulatory T cell Absolute Count	COPD	0.0141732	0.0264714	0.605338	0.556
ebi-a-GCST90018807	ebi-a-GCST90001501	Activated & secreting CD4 regulatory T cell Absolute Count	COPD	0.00888307	0.0265765	0.745851	0.994
ebi-a-GCST90018807	ebi-a-GCST90001504	CD25++ CD4+ T cell Absolute Count	COPD	0.0250969	0.0263064	0.364992	0.937
ebi-a-GCST90018807	ebi-a-GCST90001512	CD25++ CD45RA- CD4 not regulatory T cell %T cell	COPD	0.00976704	0.0258607	0.714422	0.944
ebi-a-GCST90018807	ebi-a-GCST90001513	CD4 regulatory T cell Absolute Count	COPD	0.00782617	0.0256897	0.767566	0.943
ebi-a-GCST90018807	ebi-a-GCST90001534	CD45RA- CD4+ T cell Absolute Count	COPD	0.0246456	0.0267654	0.381173	0.637
ebi-a-GCST90018807	ebi-a-GCST90001538	Central Memory CD4+ T cell %CD4+ T cell	COPD	-0.0447843	0.0260917	0.120219	0.425
ebi-a-GCST90018807	ebi-a-GCST90001540	Naive CD4+ T cell Absolute Count	COPD	0.00774115	0.0316961	0.812529	0.242
ebi-a-GCST90018807	ebi-a-GCST90001542	Effector Memory CD4+ T cell Absolute Count	COPD	0.0452566	0.0264215	0.120889	0.483
ebi-a-GCST90018807	ebi-a-GCST90001545	Terminally Differentiated CD4+ T cell Absolute Count	COPD	0.0210035	0.0272953	0.461319	0.415
ebi-a-GCST90018807	ebi-a-GCST90001551	Naive CD8+ T cell Absolute Count	COPD	0.018038	0.0173697	0.326142	0.815
ebi-a-GCST90018807	ebi-a-GCST90001557	Terminally Differentiated CD8+ T cell Absolute Count	COPD	0.05403	0.0291195	0.0965087	0.151
ebi-a-GCST90018807	ebi-a-GCST90001560	CD45RA+ CD8+ T cell Absolute Count	COPD	0.0434037	0.0219455	0.0793413	0.262
ebi-a-GCST90018807	ebi-a-GCST90001578	Transitional B cell %lymphocyte	COPD	-0.0587095	0.0245113	0.0402129	0.289
ebi-a-GCST90018807	ebi-a-GCST90001579	CD14- CD16+ monocyte Absolute Count	COPD	0.0143217	0.0248662	0.578765	0.746
ebi-a-GCST90018807	ebi-a-GCST90001580	CD14+ CD16+ monocyte Absolute Count	COPD	0.0122774	0.0250909	0.636321	0.718
ebi-a-GCST90018807	ebi-a-GCST90001586	CD14+ CD16- monocyte %monocyte	COPD	-0.0203367	0.024672	0.431082	0.732
ebi-a-GCST90018807	ebi-a-GCST90001587	CD16+ monocyte %monocyte	COPD	0.0203124	0.0246805	0.431765	0.779
ebi-a-GCST90018807	ebi-a-GCST90001590	CD4+ T cell Absolute Count	COPD	0.0261887	0.0259925	0.339991	0.444
ebi-a-GCST90018807	ebi-a-GCST90001594	CD4+CD8+ T cell Absolute Count	COPD	0.00157731	0.0249386	0.950952	0.721
ebi-a-GCST90018807	ebi-a-GCST90001601	Lymphocyte Absolute Count	COPD	0.0290794	0.0282697	0.330499	0.318
ebi-a-GCST90018807	ebi-a-GCST90001602	Lymphocyte %leukocyte	COPD	0.0158933	0.0253258	0.545888	0.621
ebi-a-GCST90018807	ebi-a-GCST90001603	T cell Absolute Count	COPD	0.0480362	0.0276756	0.116639	0.2
ebi-a-GCST90018807	ebi-a-GCST90001605	T cell %leukocyte	COPD	0.0363536	0.0245961	0.173522	0.395
ebi-a-GCST90018807	ebi-a-GCST90001609	CD4+ CD8dim T cell Absolute Count	COPD	0.0409302	0.0255633	0.143811	0.322
ebi-a-GCST90018807	ebi-a-GCST90001610	CD4+ CD8dim T cell %lymphocyte	COPD	0.0264176	0.0248106	0.314711	0.376
ebi-a-GCST90018807	ebi-a-GCST90001611	CD4+ CD8dim T cell %leukocyte	COPD	0.0332135	0.0249041	0.215082	0.348
ebi-a-GCST90018807	ebi-a-GCST90001624	HLA DR+ CD4+ T cell Absolute Count	COPD	0.0235532	0.0296315	0.447144	0.204
ebi-a-GCST90018807	ebi-a-GCST90001639	CD3- lymphocyte Absolute Count	COPD	-0.0133921	0.0293282	0.658758	0.368
ebi-a-GCST90018807	ebi-a-GCST90001642	B cell Absolute Count	COPD	0.00185045	0.0248164	0.942192	0.787
ebi-a-GCST90018807	ebi-a-GCST90001652	Granulocyte %leukocyte	COPD	-0.010351	0.0255803	0.695185	0.689
ebi-a-GCST90018807	ebi-a-GCST90001666	CD28+ CD45RA+ CD8dim T cell Absolute Count	COPD	-0.0382426	0.0228096	0.127936	0.326
ebi-a-GCST90018807	ebi-a-GCST90001690	CD28+ CD45RA+ CD8+ T cell Absolute Count	COPD	0.0244234	0.0179302	0.206268	0.62
ebi-a-GCST90018807	ebi-a-GCST90001693	CD28+ CD45RA- CD8+ T cell Absolute Count	COPD	0.0485196	0.0260985	0.0959519	0.512
ebi-a-GCST90018807	ebi-a-GCST90001799	CD27 on T cell	COPD	-0.0618018	0.03108	0.0779878	0.48
ebi-a-GCST90018807	ebi-a-GCST90001823	IgD on IgD+ CD38- unswitched memory B cell	COPD	0.0183803	0.0335747	0.597385	0.774
ebi-a-GCST90018807	ebi-a-GCST90001839	CD3 on Effector Memory CD8+ T cell	COPD	-0.00871476	0.030521	0.781698	0.456
ebi-a-GCST90018807	ebi-a-GCST90001852	CD3 on CD39+ resting CD4 regulatory T cell	COPD	0.00341269	0.027054	0.902391	0.847
ebi-a-GCST90001498	ieu-a-984	LUAD	Activated & resting Treg AC	-0.00850079	0.00764511	0.275002	0.576
ebi-a-GCST90001501	ieu-a-984	LUAD	Activated & secreting Treg AC	-0.00305832	0.00674421	0.652857	0.877
ebi-a-GCST90001512	ieu-a-984	LUAD	CD25hi CD45RA- CD4 not Treg %T cell	0.0108991	0.00595457	0.0738211	0.087
ebi-a-GCST90001534	ieu-a-984	LUAD	CD45RA- CD4+ AC	-0.00928487	0.00608508	0.13868	0.153
ebi-a-GCST90001560	ieu-a-984	LUAD	CD45RA+ CD8br AC	0.00896095	0.00509776	0.0850236	0.098
ebi-a-GCST90001587	ieu-a-984	LUAD	CD16+ monocyte %monocyte	-0.01054	0.00726039	0.15401	0.562
ebi-a-GCST90001609	ieu-a-984	LUAD	CD4+ CD8dim AC	0.00371361	0.00881037	0.676605	0.879
ebi-a-GCST90001639	ieu-a-984	LUAD	CD3- lymphocyte AC	0.00449761	0.00747034	0.551375	0.756
ebi-a-GCST90001652	ieu-a-984	LUAD	Granulocyte %leukocyte	-0.000264085	0.00741999	0.971773	0.062
ebi-a-GCST90001666	ieu-a-984	LUAD	CD28+ CD45RA+ CD8dim AC	0.00324635	0.00412825	0.433786	0.785
ebi-a-GCST90001852	ieu-a-984	LUAD	CD3 on CD39+ resting Treg	0.00672452	0.00757661	0.381213	0.547
ebi-a-GCST90001498	ebi-a-GCST90018807	COPD	Activated & resting CD4 regulatory T cell	-0.00346073	0.00718166	0.636033	0.705
ebi-a-GCST90001501	ebi-a-GCST90018807	COPD	Activated & secreting CD4 regulatory T cell Absolute	0.00112152	0.00747782182308109,	0.882212	0.133
ieu-a-984	ebi-a-GCST90001498	Activated & resting CD4 regulatory T cell	LUAD	-0.0216535	0.0558876	0.707429	0.871
ieu-a-984	ebi-a-GCST90001501	Activated & secreting CD4 regulatory T cell	LUAD	-0.0223367	0.055318	0.695795	0.347
ieu-a-984	ebi-a-GCST90018807	COPD	LUAD	-0.0123672	0.0355519	0.735153	<0.001
ieu-a-984	ebi-a-GCST90018807	COPD	LUAD	0.013455	0.0142848	0.377599	0.166

## Sheet: Table S4
Table S4. The Mendelian randomization (MR) analysis.
exposure	outcomeure	nsnp	method	OR(95% CI)	pval	FDR	statistical power
COPD	LUAD	11	IVW	1.656 (1.255 to 2.187)	<0.001	0.054	0.86	fixed-effect
COPD	LUAD	9	IVW	1.180 (1.004 to 1.387)	0.045	0.132	0.84	random-effect
COPD	Activated & resting CD4 regulatory T cell	11		1.208 (1.031 to 1.416)	0.019	0.083	0.85	fixed-effect
COPD	Activated & secreting CD4 regulatory T cell	11		1.235 (1.047 to 1.456)	0.012	0.082	0.083	fixed-effect
Activated & resting CD4 regulatory T cell	LUAD	32		1.055 (1.013 to 1.099)	0.01	0.078	0.086	fixed-effect
Activated & secreting CD4 regulatory T cell	LUAD	39		1.019 (1.005 to 1.033)	0.008	0.072	0.83	fixed-effect
